# Supplementary material for: Hypertensive Pressure Mechanosensing Alone Triggers Lipid Droplet Accumulation and Transdifferentiation of Vascular Smooth Muscle Cells to Foam Cells
Source: Adv Sci (Weinh). 2023 Dec 25;11(9):2308686. doi: 10.1002/advs.202308686 (PMC10916670; doi:10.1002/advs.202308686)
Supplement: Supplementary file 2 — Supplemental Table 1 [file ADVS-11-2308686-s003.xlsx]

## Sheet: KEGG_all
	DMSO												Yoda1
	KEGG ID	Description	p.adjust	number genes in KEGG	total number peaks	total number genes in KEGG	number total genes	GeneRatio	BgRatio	Gene/Genes in KEGG	GeneIDs		KEGG ID	Description	p.adjust	number genes in KEGG	total number peaks	total number genes in KEGG	number total genes	GeneRatio	BgRatio	Gene/Genes in KEGG	GeneIDs
1	rno04010	MAPK signaling pathway	2.86723e-12	209	4359	302	9168	0.0479468	0.0329407	0.692053	314384/81663/114509/66018/314436/24225/24954/29432/65179/287942/500690/65189/315220/365057/300992/171492/293860/24506/24468/24185/29591/24667/140729/363855/81649/360640/309168/60587/25718/306243/116663/303823/192213/308106/246097/498003/64465/29183/29717/114862/140926/25625/25387/315994/29467/78965/313022/170668/24674/24680/25054/24703/63995/257648/309452/170633/25297/303604/25717/362332/501099/3…	1	rno04010	MAPK signaling pathway	9.12334e-20	214	4006	302	9168	0.0534199	0.0329407	0.708609	25313/24954/314384/65179/314436/303604/287942/94203/246097/89807/24483/54251/29332/29716/24667/313022/64666/360640/50658/60661/24680/299618/25597/306243/114495/25022/308106/116600/300177/84489/81736/313845/56827/24505/25112/66018/24468/25054/81810/29591/89805/257648/25388/24827/65189/309361/312668/304530/315994/100361818/140926/89811/60427/301363/289014/365057/29183/306204/84347/59109/170668/2468…
2	rno04360	Axon guidance	1.143e-11	135	4359	181	9168	0.0309704	0.0197426	0.745856	29432/361324/501203/81664/310207/65172/60395/170922/79208/25537/24245/54293/65208/300955/360840/316369/64465/303901/24246/363517/292756/140590/362049/140908/24674/24680/500287/314903/312275/24703/315217/306534/299737/313633/306790/361597/29271/29431/315564/316539/312213/81762/114523/287989/25676/171140/360958/366492/246262/307989/29524/25416/301346/365396/308739/65047/64566/60629/296313/50689/297…	2	rno04261	Adrenergic signaling in cardiomyocytes	1.11271e-13	115	4006	152	9168	0.0287069	0.0165794	0.756579	314384/81664/29716/29598/302950/25594/24680/64532/406169/24852/306243/116600/81646/305509/117281/24896/25620/689560/362339/312668/24245/691318/24925/84347/81666/24211/84020/25650/500450/85240/24176/171140/25399/24672/114493/24239/84420/299147/689314/363925/25665/29715/64508/246255/50689/29693/50688/29132/24851/140726/24173/682033/25289/25391/24782/497931/170899/682930/29248/24212/24215/25233/2968…
3	rno05205	Proteoglycans in cancer	3.24412e-09	145	4359	207	9168	0.0332645	0.0225785	0.700483	314436/361388/25615/25537/24245/293860/363425/24185/81649/306570/288077/25718/25216/25406/246097/310159/29304/64465/315294/100360552/81678/361833/25125/24246/54319/60465/58920/24882/116670/364754/24680/24703/25679/362332/58868/64512/304813/25023/257645/25402/84399/64558/29431/315196/282581/25404/81762/81809/266608/361696/29260/83785/171140/29513/25661/361598/114851/445442/60323/313845/29393/31485…	3	rno04510	Focal adhesion	2.73619e-12	141	4006	202	9168	0.0351972	0.0220332	0.69802	25313/314436/287942/94203/117036/257645/25156/64033/54251/25594/63879/50658/501203/24680/57341/64639/315346/140433/362973/313845/66018/305679/25404/192362/25567/114858/25193/114636/81634/116669/311862/89811/116640/25412/81762/306204/25661/25537/24681/170922/25266/25267/314641/362285/362332/306400/24628/296603/29154/366957/296078/81822/304913/25414/309419/117558/29393/309081/363925/24718/63836/506…
4	rno04015	Rap1 signaling pathway	1.02331e-08	147	4359	213	9168	0.0337233	0.023233	0.690141	66018/24954/81664/287942/54355/24506/113970/81757/24185/494222/66025/81649/25718/24244/84006/81666/64465/84420/78965/24680/24703/170633/316639/25248/25023/303141/64532/83785/366492/29513/84489/170700/313874/445442/64508/114110/246212/25261/303200/307403/50663/79114/50689/292409/309684/295378/54251/116546/114633/366508/361710/25313/24505/24896/89807/25021/305509/116683/25156/25031/60427/58960/8182…	4	rno04360	Axon guidance	2.73619e-12	129	4006	181	9168	0.0322017	0.0197426	0.712707	361324/81664/65172/300955/287989/65047/501203/289392/29524/24680/140585/306636/313633/315217/24245/365396/500287/25186/81762/25311/25537/310207/170922/25273/314903/315996/171140/316539/310643/311860/29271/366957/296078/307395/81918/360958/316009/306534/65208/312275/362279/316369/50689/85272/360272/170911/60629/306790/311384/303901/116683/29744/83467/114523/308739/84358/50685/296789/366492/312213/…
5	rno04390	Hippo signaling pathway	1.44273e-08	114	4359	158	9168	0.0261528	0.0172339	0.721519	361765/65189/64041/64032/79257/29591/308068/252834/84006/315294/29183/100360552/25578/24672/297357/24882/140590/362938/364754/297387/25717/361630/58868/64512/308582/317673/54265/64558/315196/282581/305645/305251/140581/64462/81809/266608/81810/257646/680931/299611/25554/312451/25577/24668/64566/294299/316526/25261/500047/117256/117281/679869/309684/25644/363913/295062/24881/499593/59086/25296/256…	5	rno04022	cGMP-PKG signaling pathway	2.90723e-12	123	4006	171	9168	0.0307039	0.0186518	0.719298	24954/81664/81662/84583/29716/24175/29598/302950/25594/24600/25176/64532/406169/64639/81646/305509/246770/24505/303634/83531/362339/81743/81678/100361818/25679/81762/24925/25537/54286/81666/83532/24211/25650/85240/83731/308899/282819/24176/114493/24239/25245/84420/24603/83686/81518/25206/117558/29376/29715/64508/50689/29693/50678/29132/501099/24173/24506/25289/25391/497931/58960/497757/682930/242…
6	rno04070	Phosphatidylinositol signaling system	1.0417e-07	73	4359	94	9168	0.016747	0.0102531	0.776596	114554/309008/288762/114101/116482/497978/315422/282636/24244/289021/81678/314641/114089/84018/192260/24680/25679/171458/140607/65038/25023/317296/306808/305935/364298/100361138/50663/308451/25666/24655/114633/366508/361632/362490/81821/25031/140866/140693/312952/29337/59268/116723/305419/25262/83523/365382/54259/306490/317576/309419/24654/688705/116699/54260/500709/81925/80849/116720/305482/5424…	6	rno04014	Ras signaling pathway	4.76203e-12	158	4006	234	9168	0.0394408	0.0255236	0.675214	25313/24954/314436/81667/94203/89807/24483/54251/192117/363140/288779/50658/24680/29372/25597/64639/25022/116546/84489/81736/304109/313845/24505/66018/25054/114858/89805/24408/26955/24827/24356/56785/309361/690388/89811/60427/79121/361388/59109/84014/170668/24681/25266/25267/29387/687346/24628/361714/310643/360814/311860/366957/296078/296269/313874/301348/304063/50689/54250/114110/310738/81757/24…
7	rno04261	Adrenergic signaling in cardiomyocytes	1.26129e-07	108	4359	152	9168	0.0247763	0.0165794	0.710526	314384/81664/691318/362339/24245/300992/312754/24211/24185/140729/81649/306243/24244/29715/81666/24246/24672/84420/81646/24680/24213/29598/25297/25620/689560/25665/29686/64532/312668/171140/29513/309179/290561/25650/500131/64508/24668/29716/406169/25390/117557/365603/117256/50663/117281/50689/24925/682930/25400/29132/24837/84020/682033/140447/497932/140448/24896/305509/25031/24782/29557/170899/68…	7	rno04015	Rap1 signaling pathway	1.611e-11	145	4006	213	9168	0.0361957	0.023233	0.680751	25313/24954/81664/113970/287942/245903/94203/494222/89807/498609/25156/54251/302950/24680/64532/114495/25022/116546/84489/305509/304109/24505/24896/66018/89805/24408/26955/89811/60427/81666/24681/25266/25267/85240/24628/361714/114705/310643/296603/366957/296269/116498/81918/81822/84420/313874/25414/689314/313644/362279/79115/64508/50689/54250/114110/310738/81757/24329/170911/361442/155918/24506/2…
8	rno04020	Calcium signaling pathway	1.26129e-07	165	4359	251	9168	0.0378527	0.0273778	0.657371	81662/66018/83531/29613/24245/24807/678739/114115/361618/89788/83532/24244/29715/309000/81666/25245/81678/29717/114862/24412/24246/84420/686019/24674/24680/170897/29598/25054/246215/257648/170633/25679/288057/689560/25023/54234/25689/83785/171140/171503/25342/84489/170700/290561/64508/114110/24598/25041/29716/170796/292168/50663/79114/24925/682930/24675/25400/24326/25050/54251/308451/24716/29209/…	8	rno04020	Calcium signaling pathway	3.50873e-11	165	4006	251	9168	0.0411882	0.0273778	0.657371	25313/81662/361618/54251/29716/29598/302950/191573/246215/24600/497197/25176/24680/25302/25022/84489/305509/24316/58949/56827/24896/66018/25054/29209/689560/29659/24408/257648/83531/24827/81678/24245/100361818/89811/25679/81509/24925/81666/59109/83532/24411/24681/29613/25266/25267/304496/85240/282819/24628/300999/24176/171140/24655/24599/114493/24239/25245/308451/84420/24716/29665/25107/117558/59…
9	rno04024	cAMP signaling pathway	2.5086e-07	147	4359	221	9168	0.0337233	0.0241056	0.665158	24225/81664/362339/25537/24245/24211/24185/114244/83522/25033/24244/64639/24412/24246/85257/84420/81646/116670/24213/29598/24703/140588/29516/25330/59266/689560/309165/366270/29358/83686/29431/81762/25493/64532/170924/171140/85258/24516/25342/54305/25650/500131/64508/29629/24668/29716/170796/25390/365603/50663/296313/81657/50689/24925/682930/24626/25400/24326/295378/54244/25050/29132/365355/25051…	9	rno04024	cAMP signaling pathway	5.38161e-11	148	4006	221	9168	0.0369446	0.0241056	0.669683	81664/25156/29716/29598/302950/191573/25594/54305/50658/64532/58959/64639/114244/81646/305509/24316/81736/304109/24896/689560/25504/24408/26955/85257/362339/24245/100361818/83522/81762/24925/25537/24411/24211/25650/304496/59266/24176/171140/296603/114493/24239/366957/84420/24603/83686/140588/170924/64508/50689/29693/50678/25024/29132/25050/170911/25360/25289/25391/291936/24323/24782/25369/64680/5…
10	rno04510	Focal adhesion	2.57462e-07	136	4359	202	9168	0.0311998	0.0220332	0.673267	66018/314436/29432/501203/305078/287942/170922/25537/293860/363425/24185/29154/25718/362800/63836/85385/64639/192213/64465/314641/361821/306400/316758/25567/117036/292756/116670/24680/304913/24703/81634/25724/288057/362332/304813/25023/257645/29431/309816/25404/25713/81762/114636/116640/83785/25661/24516/445442/313845/114110/29393/25473/24668/29161/363265/315744/307582/296313/499076/29220/50689/2…	10	rno04935	Growth hormone synthesis, secretion and action	1.05485e-10	88	4006	117	9168	0.021967	0.0127618	0.752137	81664/81662/287942/29716/302950/25125/54305/50658/24680/64532/406169/114495/56718/81646/305509/313845/24896/114858/362339/81678/24514/25679/81666/24681/171044/85240/84607/114493/24239/84420/25414/689314/24918/29376/116667/24517/64508/50689/170911/25321/25289/85385/25124/314612/58960/25354/682930/25233/24185/24484/25262/54245/25738/84027/29322/303200/25513/81649/24654/25235/25031/25614/29446/24703…
11	rno04072	Phospholipase D signaling pathway	4.91873e-07	105	4359	150	9168	0.0240881	0.0163613	0.7	81663/26954/306582/66018/24954/361388/81672/246115/64369/24506/81757/24185/497978/66025/85385/314641/116692/170919/84420/24680/170897/140694/24416/24703/24417/116691/64310/64532/313845/64508/29251/24419/100361138/79121/54258/56718/50689/365355/116546/25666/24221/366508/497932/50646/25313/24505/24896/81821/305509/25751/25031/60427/58960/25155/308589/140866/24329/25107/29622/29337/24629/114858/2509…	11	rno04925	Aldosterone synthesis and secretion	1.46627e-10	75	4006	96	9168	0.0187219	0.0104712	0.78125	81662/29680/29716/29598/302950/24680/64532/406169/25073/81646/305509/29553/56827/24896/362339/81743/81678/24245/300438/24298/25679/81666/24211/24681/25650/304496/304289/84429/85240/171140/114493/24239/84420/24603/171503/64508/29132/25050/79240/25289/309207/682930/24212/24215/24470/24213/24664/25400/29599/25262/29717/25390/114862/29322/24242/85421/29340/24246/24654/25031/500131/24180/25023/362165/…
12	rno04014	Ras signaling pathway	4.91873e-07	153	4359	234	9168	0.0350998	0.0255236	0.653846	66018/314436/24225/84014/24954/29432/288779/81667/361388/24888/360426/54355/24506/81757/24185/25718/24244/85385/64639/192213/304063/64465/29372/292756/58979/78965/170668/24680/192117/25054/24703/289733/170633/314596/309165/25023/79218/29431/81737/83785/25676/366492/85311/24913/84489/170700/313874/313845/114110/29387/79121/307403/50663/79114/50689/294962/25597/114513/54251/365355/116546/114633/366…	12	rno04928	Parathyroid hormone synthesis, secretion and action	1.11268e-09	79	4006	105	9168	0.0197204	0.0114529	0.752381	81664/81662/24790/302950/293024/24680/64532/406169/83513/293649/291848/81646/305509/24896/303634/54264/24330/25388/25271/362339/81678/25679/81666/24681/25433/24873/83504/85240/84420/81518/25387/59114/64508/50689/80722/288770/246234/288626/24329/25279/25289/114700/56813/60323/24518/79114/25548/25262/29322/24247/25097/117516/367218/24654/24627/25031/24703/500131/25023/362165/24695/116590/309957/242…
13	rno04724	Glutamatergic synapse	4.91873e-07	84	4359	115	9168	0.0192705	0.0125436	0.730435	81664/81667/81672/116638/24398/25372/81666/81678/24412/84420/58979/24674/24680/24416/24957/25679/24417/25023/79218/64532/54257/59312/171093/64508/24419/170567/29629/29716/170796/24406/50689/24675/294962/24896/305509/25031/50592/24409/25686/25097/266767/24407/80850/25398/25262/252919/25096/24408/192268/191573/65040/29482/366432/114120/24415/24239/24654/78957/60590/298521/302950/29547/29628/25550/2…	13	rno04390	Hippo signaling pathway	2.19586e-09	109	4006	158	9168	0.0272092	0.0172339	0.689873	297387/64033/25744/64041/294299/363140/25594/29134/25577/305922/56010/58868/117281/64032/81810/29591/363913/25193/364754/65189/308265/56011/29183/500047/24881/81809/362938/24672/308068/58948/81918/81822/317674/25576/293990/362675/29373/362279/246255/25578/266608/64512/25631/85272/24617/64558/303811/303251/308582/305645/299611/64462/304825/25717/24577/282581/297357/315196/25296/24668/78971/83721/6…
14	rno04722	Neurotrophin signaling pathway	4.91873e-07	87	4359	120	9168	0.0199587	0.013089	0.725	314384/114509/24225/361388/287942/29613/365057/24245/316241/24185/363855/81649/24244/85385/64639/64465/308362/24246/25054/24703/303604/309165/114203/170538/25493/300177/81737/171140/29513/24516/89817/117269/313845/84469/289014/50663/50689/25400/25050/294515/366508/81525/58960/59109/689314/29337/50658/114858/60450/362675/25467/116478/81771/363875/116554/29414/84027/25272/81736/679845/314612/116667…	14	rno05205	Proteoglycans in cancer	2.23897e-09	136	4006	207	9168	0.0339491	0.0225785	0.657005	314436/246097/257645/25156/315655/24483/25125/25594/24680/315346/56718/58920/25216/58868/304109/313845/25404/25406/363913/306570/364754/81678/24245/361598/25615/50692/25679/81762/306204/361388/25661/25537/500047/24681/25433/414065/24881/25273/116689/362332/81809/54319/171140/296603/81822/317674/293990/689314/361696/59323/29393/60465/50689/54250/266608/64512/59327/293860/360820/64558/24329/170911/…
15	rno04141	Protein processing in endoplasmic reticulum	7.88334e-07	117	4359	172	9168	0.026841	0.0187609	0.680233	64701/65028/288444/116967/314352/298652/298012/685859/140639/304766/25617/499157/362891/116643/299331/192235/361233/89842/294410/365057/58817/312903/24468/80843/29154/363855/363160/246146/290783/83809/114590/289754/114859/294993/286906/290802/407784/29467/290994/29144/289085/310843/685144/85430/301252/689134/300084/287155/311786/24472/361712/29468/298068/362625/85273/287276/362862/83619/83725/254…	15	rno04722	Neurotrophin signaling pathway	2.66466e-09	87	4006	120	9168	0.0217174	0.013089	0.725	314384/362491/303604/287942/114203/50658/308362/64639/300177/81736/313845/25054/114858/24245/289014/365057/361388/59109/294515/29613/362418/363855/81771/171140/311860/689314/117269/362675/81751/116667/50689/310738/25050/170911/81737/85385/89817/314612/58960/84351/24225/25233/363875/24185/25400/54245/60450/25738/501560/84027/83576/25513/24242/81649/170820/24246/295347/29568/24703/314850/314870/252…
16	rno04810	Regulation of actin cytoskeleton	8.44838e-07	152	4359	234	9168	0.0348704	0.0255236	0.649573	81663/66018/29432/501203/81824/287942/54227/65172/362298/25745/25537/83577/24506/24185/494222/289820/362800/294568/63836/81732/297518/64465/25245/303073/314641/360854/54319/306400/292756/116670/24703/81634/170633/313421/25724/288057/140607/304813/361223/257645/29271/29431/25713/81762/308666/298975/362119/25661/361598/84489/29524/170700/60663/365396/60323/114559/64350/313845/299611/29251/24668/679…	16	rno04724	Glutamatergic synapse	2.77841e-09	84	4006	115	9168	0.0209685	0.0125436	0.730435	81664/24417/81667/29716/302950/191573/24680/64532/305509/24896/25372/24408/81678/25679/81666/24411/24681/24415/24419/171093/192268/85240/29548/59312/24239/65040/29642/84420/84012/170567/64508/50689/54257/25398/366432/294962/25289/78957/298521/24406/266767/24412/50592/25262/58979/29322/24398/25238/25097/24416/29482/24418/81672/29547/60590/24410/24409/24654/29629/24674/25031/24653/29495/83579/25023…
17	rno04012	ErbB signaling pathway	8.44838e-07	65	4359	85	9168	0.0149117	0.00927138	0.764706	314436/29432/361388/287942/171136/83571/24245/24185/363855/300955/116636/85385/316369/64639/29183/24246/292756/24680/24703/25126/432361/25023/29431/361696/171140/24516/114851/313845/56718/50689/25400/366508/24918/25313/58960/24329/112400/29337/50658/114858/24577/59323/116554/29414/84027/25272/25614/679845/314612/304883/311860/83805/24827/64022/81504/25513/60664/116590/85384/296078/29433/25233/293…	17	rno04921	Oxytocin signaling pathway	6.58524e-09	106	4006	155	9168	0.0264603	0.0169066	0.683871	314436/81664/84583/29716/294329/302950/25594/24600/24680/64532/306243/116600/305509/24896/689560/25504/81678/312668/24245/100361818/25679/81762/685867/84347/25537/64562/81666/24681/85240/171140/25399/114493/24239/81822/84420/24603/25520/25206/117558/171503/301518/64508/50689/50688/117052/116560/140726/25050/24329/499076/25289/304813/497931/58960/497757/682930/24668/25400/25262/83506/83805/29322/2…
18	rno04728	Dopaminergic synapse	1.25452e-06	93	4359	132	9168	0.0213352	0.0143979	0.704545	81664/81667/24898/691318/362339/24245/312754/24185/81649/24244/29657/81666/81678/24246/24267/25387/24672/81646/58979/24674/24680/24311/257648/25679/25023/79218/25743/81574/64532/314906/171140/29513/309179/500131/29629/24668/29716/406169/25549/117256/50663/117281/24675/25400/294962/29253/682033/24896/25031/50592/689314/24409/25686/50658/117550/246255/80850/25398/25262/314322/60660/116554/24318/294…	18	rno04728	Dopaminergic synapse	6.58524e-09	93	4006	132	9168	0.0232152	0.0143979	0.704545	81664/81667/29716/50686/314906/25594/50658/24680/64532/406169/81646/24316/117281/24896/257648/25388/362339/81678/24245/691318/29253/25679/81666/24681/85240/171140/24672/24239/192349/24898/299147/689314/25387/311024/246255/25398/116560/25085/294962/682033/29657/25233/50592/24668/24185/25400/25262/117550/58979/84027/29322/25195/24242/81649/24410/24409/24246/24654/24611/29629/24674/29238/25031/25743…
19	rno04022	cGMP-PKG signaling pathway	2.13527e-06	115	4359	171	9168	0.0263822	0.0186518	0.672515	81663/81662/24954/83531/81664/246770/25202/362339/84583/25537/24211/24506/24185/83532/24244/64639/29715/81743/81666/25245/81678/29376/84420/81646/116670/498607/24674/24213/29598/24703/25679/29516/288057/501099/29340/83686/81762/64532/353256/25650/500131/64508/24668/29716/406169/25390/50663/296313/50689/24925/682930/24675/24326/29132/24602/83731/25206/140447/497932/140448/24505/305509/25031/83529/…	19	rno04072	Phospholipase D signaling pathway	7.5748e-09	103	4006	150	9168	0.0257114	0.0163613	0.686667	25313/24954/100361138/24417/497978/498609/302950/24680/64532/116546/56718/26954/305509/313845/24505/24896/66018/303634/114858/60427/79121/361388/25266/25267/24415/314641/24419/25666/24221/85240/24628/140866/64369/140694/25751/84420/25107/309419/246115/116691/64508/50689/60445/81757/24329/170911/24506/25289/306582/85385/314612/497931/311821/58960/66025/25233/25155/24185/308589/25738/29251/29322/25…
20	rno05135	Yersinia infection	2.37269e-06	94	4359	135	9168	0.0215646	0.0147251	0.696296	81824/287942/54227/65172/362298/25537/207122/24185/289820/363855/81649/81732/287362/297518/81666/64465/314641/360854/155183/309165/311786/81762/25493/300177/29260/29513/25661/24516/304546/117269/24932/60323/114559/303200/79121/50689/295378/360820/366508/367072/117538/50646/25156/100361818/58960/81822/689314/50658/29355/299827/313024/309081/58923/292892/315346/296603/24511/81771/314322/25325/36387…	20	rno04912	GnRH signaling pathway	4.42635e-08	67	4006	90	9168	0.0167249	0.00981675	0.744444	314436/81662/303604/29716/302950/50658/24680/64532/114495/308106/305509/313845/24896/24330/81678/24245/25679/81666/25433/85240/363855/171140/114493/24239/84420/689314/116667/64508/50689/24329/25289/58960/682930/81686/25400/25262/83805/29322/303200/25097/24242/81649/50646/24246/24654/25031/24653/24703/25272/25023/116590/116554/81636/171492/25096/64465/85384/29241/60352/114509/24244/79255/29513/311…
21	rno04151	PI3K-Akt signaling pathway	2.50257e-06	211	4359	345	9168	0.0484056	0.0376309	0.611594	26954/66018/24225/24954/81667/305078/59265/691318/64226/83571/24888/299331/362339/207122/312754/24506/113970/24185/66025/116636/24514/25718/81758/362800/64639/29304/361042/29183/361821/25578/24672/316758/81646/25567/117036/58979/78965/288264/246144/24680/304913/25054/310615/690987/24703/170633/25084/363275/25724/301252/309165/257645/79218/58918/309816/140942/25713/116640/361696/81737/29260/83785/…	21	rno04810	Regulation of actin cytoskeleton	6.98845e-08	146	4006	234	9168	0.0364453	0.0255236	0.623932	25313/297518/287942/294568/81824/494222/65172/257645/498609/25156/315655/58823/81732/25594/308572/501203/29524/679934/315346/25022/308666/84489/304109/313845/24505/362298/66018/303634/305679/288669/81634/114559/289820/361598/365396/81509/25745/81762/25661/25537/25266/25267/314641/306400/24628/54319/298288/296603/29271/25245/366957/296078/301511/81822/25414/309419/117558/309081/303073/363925/63836…
22	rno05032	Morphine addiction	3.24243e-06	68	4359	92	9168	0.0155999	0.0100349	0.73913	81664/81667/25372/81743/59076/25387/84420/58979/24680/257648/29516/25023/25601/79218/25743/64532/64508/81657/24626/308776/294962/309962/65191/24896/305509/140928/25451/25686/29691/80850/25398/83633/29707/25638/114120/79211/24627/25450/29713/302950/24922/140929/29290/29241/293508/289606/50678/50664/81636/63885/192258/290646/29695/59077/83612/59075/29689/81658/29694/81529/25289/24400/83579/25388/24…	22	rno04934	Cushing syndrome	7.75403e-08	105	4006	158	9168	0.0262107	0.0172339	0.664557	81664/81662/25164/29680/29716/24790/302950/29134/361653/64532/58959/406169/294930/25073/24368/81646/305509/29553/58868/56827/24896/362485/363913/362339/364754/81678/24245/300438/24298/83826/25679/81666/308776/500047/24881/304496/291105/85240/171140/114493/24239/84420/114483/317674/293990/64508/50689/266608/64512/64558/362093/24329/303811/303251/79240/299611/25289/282581/64680/58960/315196/170899/…
23	rno05165	Human papillomavirus infection	4.87316e-06	214	4359	353	9168	0.0490938	0.0385035	0.606232	84577/26954/305078/691318/83571/362339/679028/24750/79257/312754/24185/685232/116636/81758/362800/116455/84006/64639/246097/25124/64465/315294/94170/84576/100360552/361821/25625/291969/24672/316758/81646/25567/117036/24882/362938/288264/364754/304913/64044/24703/361585/100361294/117596/299971/24575/25724/59114/58868/365527/64512/309165/257645/25402/54265/64558/286918/309816/315196/282581/406162/1…	23	rno04151	PI3K-Akt signaling pathway	8.74494e-08	203	4006	345	9168	0.050674	0.0376309	0.588406	25313/24954/113970/81667/94203/89807/117036/257645/24498/498609/24483/64033/54251/64226/171497/24600/25577/24680/406169/56010/362862/64639/315346/25022/140433/56718/26954/81646/84489/81736/29517/117281/313845/24505/66018/25054/192362/362485/25567/140942/314621/89805/25193/25271/362339/24827/309361/56011/288264/691318/116669/311862/289747/24514/89811/116640/60427/25412/29183/25661/59109/294515/257…
24	rno01521	EGFR tyrosine kinase inhibitor resistance	6.55985e-06	60	4359	80	9168	0.0137646	0.008726	0.75	66018/361388/58935/24888/24185/116636/24514/25718/85385/308444/64639/29304/25125/24680/24703/432361/363275/25023/361696/83785/84489/313845/56718/50689/294515/366508/25313/58960/24329/112400/29337/24629/114858/25267/25022/29414/84027/679845/314612/24553/24224/83805/24827/81504/54250/25513/24592/84598/60664/116590/24499/24628/85384/25233/293621/50557/64547/79429/29741/83840	24	rno05135	Yersinia infection	9.37611e-08	92	4006	135	9168	0.0229656	0.0147251	0.681481	297518/287942/81824/155183/65172/24498/25156/81732/308875/50658/315346/114495/300177/81736/362298/288669/114559/309361/289820/292892/100361818/79121/81762/24932/25661/25537/81666/287362/314641/363855/362271/81771/313121/296603/366957/301511/81822/25414/309419/689314/117269/301348/311786/309081/304546/50689/360820/170911/155918/315139/296710/58960/84351/25233/363875/60323/24185/299827/54245/83805/…
25	rno04666	Fc gamma R-mediated phagocytosis	7.15489e-06	69	4359	95	9168	0.0158293	0.0103621	0.726316	81824/287942/54227/65172/81515/362298/360426/246115/64369/25603/24185/289820/304966/294568/81732/297518/64465/314641/360854/24680/170897/24703/60668/65038/29340/25023/29271/29431/170538/298975/361696/29524/79121/50689/295378/366508/25751/25156/25155/308589/117028/29337/25097/310178/313024/84477/309081/314961/54259/296603/25096/363875/309419/29414/192270/691810/366957/25513/25734/60664/116590/1145…	25	rno01521	EGFR tyrosine kinase inhibitor resistance	1.49308e-07	60	4006	80	9168	0.0149775	0.008726	0.75	25313/24498/25125/24680/64639/25022/56718/84489/313845/66018/114858/24827/24514/361388/294515/112400/24681/25266/25267/24628/361696/363275/50689/54250/24329/170911/24499/85385/314612/58960/25233/24185/83785/83805/25738/84027/25513/58935/25718/117045/24553/24592/24703/432361/25023/24629/116590/679845/24224/116636/29741/29337/29414/308444/85384/84598/24888/64547/50557/24482
26	rno04935	Growth hormone synthesis, secretion and action	7.37717e-06	82	4359	117	9168	0.0188117	0.0127618	0.700855	81662/81664/287942/362339/24185/81649/24514/25033/85385/81666/25124/81678/25125/29376/84420/81646/24680/24703/25679/25126/25023/64532/29513/54305/313845/500131/64508/29716/303200/406169/56718/24517/50689/682930/54244/366508/24918/24896/305509/25031/58960/689314/29337/25686/50658/114858/25262/25467/171044/84021/314322/116554/29414/84027/25272/25614/679845/24239/24654/314612/116667/302950/29241/293…	26	rno04070	Phosphatidylinositol signaling system	1.9236e-07	68	4006	94	9168	0.0169745	0.0102531	0.723404	309008/100361138/306808/497978/80849/497197/24680/171458/54259/317296/81678/289021/312634/114089/25679/192260/24681/314641/84018/25666/85240/81747/287607/140866/24655/500709/305482/308451/309419/65038/140607/170911/85238/114101/114554/287745/315422/65052/25262/365382/25738/29322/25513/282636/24242/59268/116699/688705/24654/316376/54260/116723/81925/116720/25031/25023/54248/29741/29337/114633/6416…
27	rno04725	Cholinergic synapse	1.31742e-05	79	4359	113	9168	0.0181234	0.0123255	0.699115	81662/81664/81667/362339/24245/24185/24514/81666/81678/259273/24246/84420/81646/58979/24680/257648/25679/25023/79218/25743/64532/171140/500131/64508/29716/50689/682930/25400/294962/170848/25050/366508/84020/497932/305509/25031/25111/25686/80850/25398/25101/25262/116649/60422/314322/29414/114120/24239/24654/25150/29682/24224/302950/25302/29241/293508/50664/81636/362165/24260/53949/25513/117052/606…	27	rno05022	Pathways of neurodegeneration - multiple diseases	2.63537e-07	267	4006	477	9168	0.06665	0.0520288	0.559748	83806/294331/81754/252934/246097/311372/24498/308416/29716/317385/113927/25309/29213/314906/192154/29134/307351/24248/301123/25282/360654/362912/309855/25176/287772/29671/50658/64026/24680/24686/300078/25302/298596/303968/64639/81650/293649/114495/56718/25617/81736/58868/681418/362344/64631/81728/266610/156767/298762/689560/171374/363913/24408/289924/257648/287069/301458/293448/83531/364754/28975…
28	rno00562	Inositol phosphate metabolism	1.31742e-05	55	4359	73	9168	0.0126176	0.00796248	0.753425	114554/309008/288762/81708/116482/315422/282636/309855/289021/314641/114089/84018/192260/171458/140607/65038/317296/306808/305935/308451/24655/114633/366508/361632/25031/140693/29337/116723/305419/83523/365382/54259/29688/306490/317576/309419/24654/116699/54260/500709/80849/116720/305482/287607/310463/287745/312634/497197/316376/500959/50557/290651/362590/252899/89812	28	rno04012	ErbB signaling pathway	4.47109e-07	62	4006	85	9168	0.0154768	0.00927138	0.729412	25313/314436/287942/300955/50658/24680/64639/56718/313845/171136/114858/24827/24245/29183/361388/112400/24681/25433/363855/171140/311860/296078/24918/361696/59323/316369/50689/24329/170911/24577/85385/314612/58960/25233/24185/25400/83571/54245/83805/25738/84027/25513/24246/25614/24703/432361/25272/25023/116590/116554/679845/292756/116636/29741/29337/29414/304883/85384/311450/29431/24516/25126
29	rno04713	Circadian entrainment	1.44025e-05	70	4359	98	9168	0.0160587	0.0106894	0.714286	314384/81664/81667/25202/24245/287422/24244/81666/29717/114862/24412/24246/84420/81646/58979/24680/25679/689560/25023/79218/25743/64532/171140/64508/24598/29629/29716/192363/50663/50689/25400/294962/25206/24896/305509/25031/50592/24409/25686/78962/80850/56827/25262/54286/24408/314322/114211/114120/24239/24654/25523/29713/302950/29628/29241/293508/66012/50664/81636/691455/24410/116590/63840/25289/…	29	rno04911	Insulin secretion	4.47109e-07	62	4006	85	9168	0.0154768	0.00927138	0.729412	81662/29716/302950/24680/64532/406169/54262/81646/305509/24505/24896/171143/689560/362339/24245/25679/81666/24211/24681/25650/24385/85240/83731/171140/114493/24239/84420/25531/56768/64508/25012/25559/29132/24506/25289/25298/54261/682930/24212/29639/24213/25400/83535/25390/29322/24260/24246/24654/116839/25031/500131/252857/25023/362165/24778/25051/66016/81636/54263/29241/79255/81647
30	rno05132	Salmonella infection	1.51611e-05	158	4359	254	9168	0.0362468	0.0277051	0.622047	116654/288779/501203/81824/54227/362298/299331/363448/83462/25537/299121/309159/293860/140654/58945/81757/24185/494222/289820/289312/363855/65209/81649/309798/64373/81732/287362/289021/297518/64465/303073/116484/84428/116692/307351/360854/25625/299850/312689/64044/24703/362273/362332/252902/301252/116691/309165/25402/303448/29431/64310/311786/60350/308666/25493/300177/29260/301085/314906/29513/26…	30	rno04071	Sphingolipid signaling pathway	5.8053e-07	85	4006	126	9168	0.0212182	0.0137435	0.674603	81664/24600/50658/24680/308909/286896/81736/117281/303634/691318/365057/81762/25537/361213/81666/24681/314438/500651/171293/85240/24672/25245/366957/301118/299147/689314/311786/81536/25625/246255/29415/50689/499174/170911/682033/58960/25233/58970/366984/363875/25087/24185/84431/353229/308589/29322/25513/25097/81649/84477/29340/24613/24654/25150/25031/296188/24703/24565/25272/25023/114104/301543/1…
31	rno04917	Prolactin signaling pathway	1.57004e-05	56	4359	75	9168	0.012847	0.00818063	0.746667	500616/305828/24506/24185/81649/24514/83681/85385/25124/25125/24703/25126/309165/307200/29513/366142/313845/50689/24684/294515/366508/24918/114596/171556/24505/58960/298003/689314/50658/114858/24385/24508/25477/314322/116554/29414/498206/84027/25272/81736/679845/314612/83805/64033/81504/24890/25513/60664/116590/85384/25085/25233/293621/60352/29741/84607	31	rno04931	Insulin resistance	6.02355e-07	76	4006	110	9168	0.0189715	0.0119983	0.690909	24954/154968/297417/689995/78968/24498/309513/25125/25594/24600/25739/50658/56718/81646/81736/24505/116719/79111/362339/24701/360518/64562/192280/94172/81771/117269/361696/25520/29376/311839/301518/25625/24697/360406/58851/170911/360631/24506/65192/84351/25233/25623/24668/24185/171078/501560/84027/25513/29340/85420/24669/25757/373545/500131/25272/25023/362165/24778/83803/25747/116554/25622/29741/…
32	rno04912	GnRH signaling pathway	1.65946e-05	65	4359	90	9168	0.0149117	0.00981675	0.722222	114509/81662/314436/24245/171492/363855/81649/24244/308106/81666/64465/81678/24246/84420/24680/24703/25679/303604/25023/170538/64532/171140/29513/24516/313845/64508/29716/303200/50663/50689/682930/25400/50646/24896/305509/25031/58960/24329/689314/50658/25097/25262/81707/25096/116554/25272/24239/24654/116667/302950/83805/29241/293508/81636/81504/114495/691810/691455/116590/25289/85384/24330/293621…	32	rno05017	Spinocerebellar ataxia	8.23392e-07	95	4006	145	9168	0.0237144	0.0158159	0.655172	308435/29508/83806/680050/24790/25309/191573/171116/25176/287772/29671/50658/24680/170821/56718/307350/24408/289924/83531/289754/81678/287984/365057/25679/81666/83532/24411/24681/362268/29211/85240/282819/25049/117262/311786/303630/266729/84012/24718/63851/29693/25398/65138/298282/305831/298874/170911/288498/81827/25391/81673/117263/289990/25233/24412/50592/294560/679028/24185/65052/29190/85333/3…
33	rno01522	Endocrine resistance	2.34428e-05	67	4359	94	9168	0.0153705	0.0102531	0.712766	363026/114125/83571/291105/24185/81649/25718/85385/64639/84420/24703/24790/406162/361696/64532/29513/24516/25496/114851/313845/64508/29147/314856/54238/56718/399489/50689/56761/366508/29146/114496/83569/24896/305509/58960/24329/689314/50658/114858/497991/314322/116554/29414/25272/25614/679845/314612/24224/302950/83805/29241/293508/54299/81636/81504/24890/25513/29492/60664/116590/25289/85384/25233…	33	rno04926	Relaxin signaling pathway	1.5658e-06	85	4006	128	9168	0.0212182	0.0139616	0.664062	81664/81667/302950/24600/50658/24680/64532/406169/81646/305509/81736/313845/24896/81810/114858/29591/25388/362339/89811/363866/85240/363855/24599/84420/689314/25387/29393/64508/50689/81633/84032/24329/170911/294962/25289/24323/89788/85385/314612/24598/58960/84352/363265/25233/300339/81686/24185/83785/58979/83805/29322/25513/81649/24654/25031/24703/83579/500131/25272/24400/362165/80850/50664/11659…
34	rno05414	Dilated cardiomyopathy	2.34428e-05	67	4359	94	9168	0.0153705	0.0102531	0.712766	300992/60374/140729/362800/306243/25437/29715/316758/84420/25297/25717/25724/295929/689560/257645/25713/81809/64532/312668/290561/64508/29716/117557/315744/24925/682930/24837/140447/25118/140448/24896/59086/305509/81822/29557/140728/360606/25391/500450/315346/364786/24511/29275/680229/24239/50688/25399/84347/302950/305941/29302/497892/140725/29241/293508/311061/116600/58942/81636/29693/140724/114…	34	rno05132	Salmonella infection	2.21622e-06	151	4006	254	9168	0.0376935	0.0277051	0.594488	297518/362491/312689/81824/494222/58945/24498/363448/64632/58823/25309/288779/29213/65209/309798/81732/314906/307351/308875/50658/501203/64026/362862/679934/114495/308666/116484/300177/81736/306886/252902/266610/362298/288669/296083/191572/309361/289820/300218/289021/84589/79121/306204/25537/287362/309159/246775/24383/301252/84428/362332/363855/56611/362271/313121/315084/301511/81822/25751/689314…
35	rno04910	Insulin signaling pathway	2.60885e-05	93	4359	139	9168	0.0213352	0.0151614	0.669065	26954/314436/24954/287942/171136/50671/305828/24506/678739/24185/116636/83516/24244/84006/85385/64639/83764/29304/361042/116717/29376/24697/689995/690987/24703/116719/60581/363275/29516/25330/65038/25059/114203/361696/25058/360406/25739/313845/301518/83803/24668/56718/50663/25139/50689/366508/24505/58960/50658/114858/299618/24385/25467/365382/691447/84021/25521/24679/116554/29414/84027/25272/6798…	35	rno04725	Cholinergic synapse	3.04833e-06	76	4006	113	9168	0.0189715	0.0123255	0.672566	81664/81662/81667/29716/302950/24680/64532/25302/81646/305509/257648/362339/81678/24245/24514/25679/81666/24681/84020/85240/60422/171140/114493/24239/84420/83817/29682/170848/64508/50689/25398/117052/25050/170911/294962/25289/497931/682930/25233/24185/25400/259273/25262/58979/29322/25513/24260/24246/24654/25150/290567/25031/25743/83579/500131/54239/25023/24400/362165/80850/50664/116590/114120/242…
36	rno04925	Aldosterone synthesis and secretion	2.64231e-05	68	4359	96	9168	0.0155999	0.0104712	0.708333	81662/304289/362339/24245/25073/24211/24244/81743/81666/81678/29717/114862/24246/84420/81646/24680/24213/29598/25679/25330/29340/25023/309207/64532/171140/171503/25650/500131/64508/29716/406169/25390/50663/682930/25400/84429/25050/29132/24602/24896/305509/25031/29553/56827/25262/313834/24603/24215/24239/24654/300438/29599/29713/302950/29241/293508/81636/362165/691455/85421/29600/25289/315305/8439…	36	rno04750	Inflammatory mediator regulation of TRP channels	3.28781e-06	77	4006	115	9168	0.0192212	0.0125436	0.669565	302950/25594/50658/24680/64532/114495/116677/305509/24896/66026/81678/24245/25679/81509/81666/59109/24681/171384/313373/85240/171140/25245/84420/689314/64508/29465/83790/310738/63882/170911/25289/83810/29298/25087/24668/25400/25262/25187/312896/83805/25738/29322/303200/25513/24242/81649/293989/29340/24246/24654/25364/25031/79123/24653/85420/24669/25272/25023/116554/25466/360426/81749/81636/29741/…
37	rno04921	Oxytocin signaling pathway	2.64231e-05	102	4359	155	9168	0.0233999	0.0169066	0.658065	114509/314436/81664/25202/84583/25537/24245/300992/140729/306243/294329/24244/81666/81678/24246/84420/116670/24674/24680/24703/25679/25297/288057/304813/689560/25023/25743/81762/64532/312668/171140/171503/24516/114851/25342/25435/64508/301518/83803/24668/29716/50663/296313/499076/50689/682930/24675/25400/25050/25668/24602/25206/497932/24896/305509/685867/25031/100361818/58960/81822/24329/140728/3…	37	rno04211	Longevity regulating pathway	3.29027e-06	63	4006	90	9168	0.0157264	0.00981675	0.7	24954/302950/24787/24248/64532/406169/56718/26954/81646/305509/81736/24505/314621/362339/64562/294515/362078/83504/287871/361798/315427/84420/361696/25520/363275/29376/502988/301518/64508/60445/25050/170911/24506/25289/25233/24185/83506/360827/25513/25718/117045/373545/500131/362165/83803/294518/81636/116636/29741/25664/29414/84482/29241/300240/83516/246253/25467/309165/79255/24482/312927/362164/…
38	rno04520	Adherens junction	3.1849e-05	66	4359	93	9168	0.0151411	0.010144	0.709677	24954/501203/116549/25537/361084/29591/25718/294568/63836/64465/292912/24697/297357/81634/29616/316639/690516/81650/314843/81762/116490/360406/361598/81810/25554/312451/296313/79114/679869/50689/54244/29645/308023/25631/498281/81822/24329/313024/301737/304299/81918/363875/305679/25150/24884/24553/288124/307505/83805/362317/117542/24161/192183/366957/26955/83502/295347/116590/161452/308417/289759/…	38	rno04380	Osteoclast differentiation	4.14597e-06	80	4006	121	9168	0.01997	0.0131981	0.661157	116465/500904/360640/50658/114495/312937/81646/81736/81810/29591/309361/288264/100361818/25446/100361294/292537/100360880/363855/81809/313121/689314/84492/311786/25528/24517/25625/50689/366126/113894/25050/170911/155918/315139/63839/78965/25124/295279/84351/25445/25233/25155/363875/361493/24518/24185/309452/29302/25513/81649/84477/117516/25150/24674/25094/25272/364018/116590/25341/116554/311658/2…
39	rno04721	Synaptic vesicle cycle	3.23857e-05	57	4359	78	9168	0.0130764	0.00850785	0.730769	308578/24898/140673/116638/64830/685232/25531/116455/94170/79213/291969/140694/257648/117596/299971/81637/116664/296981/299159/25549/501005/24803/64829/170667/366545/25558/65046/171163/25751/436582/171148/286931/25130/50676/266767/25553/117100/25398/116561/171574/362802/60422/29482/366432/25716/361342/84556/25012/25550/25693/84012/116509/29757/140670/81802/83612/116563	39	rno04927	Cortisol synthesis and secretion	4.60627e-06	50	4006	68	9168	0.0124813	0.0074171	0.735294	81662/29680/29716/24790/302950/64532/406169/294930/25073/81646/305509/29553/56827/24896/362339/81678/300438/24298/83826/25679/81666/308776/304496/85240/114493/24239/84420/64508/79240/25289/170899/682930/24470/24664/25262/29717/114862/29322/24654/25031/500131/24180/362165/81636/304947/309962/29241/79255/81647/682974
40	rno05211	Renal cell carcinoma	3.74811e-05	52	4359	70	9168	0.0119293	0.00763525	0.742857	29432/361388/287942/29452/24185/25242/303185/64639/64465/292756/310687/317376/24368/24703/25717/300084/29431/81809/83785/25243/24778/24516/114851/308457/313845/64525/50689/54244/24874/366508/59086/58960/363875/29414/24553/54702/24827/25622/81504/24356/25513/295347/60664/116590/24628/85384/296078/29433/29560/25233/293621/29741	40	rno04713	Circadian entrainment	5.26296e-06	67	4006	98	9168	0.0167249	0.0106894	0.683673	314384/81664/81667/29716/302950/24680/64532/81646/305509/56827/24896/689560/24408/24245/25679/54286/81666/24411/24681/85240/171140/24239/84420/63840/25206/64508/50689/116560/294962/25289/24598/497757/24412/50592/25400/25262/29717/58979/114862/29322/24242/66012/192363/24410/24409/24246/24654/29629/25031/25743/83579/25023/24400/80850/50664/116590/114120/81636/25686/25523/29241/29628/59320/24244/245…
41	rno04540	Gap junction	4.65329e-05	62	4359	87	9168	0.0142234	0.00948953	0.712644	114509/81662/66018/81664/25202/171492/54237/81666/81678/307351/84420/24680/24703/25679/25023/64462/64532/29213/313845/64508/296554/50689/24925/246118/300218/25206/25313/24896/305509/25031/58960/24329/24629/25686/500363/64158/25267/25262/54286/24318/24654/25523/302950/83805/29241/293508/66012/24418/29568/24414/81636/81504/116590/25289/24628/85384/116744/498736/293621/79429/292994/29214	41	rno05161	Hepatitis B	5.4197e-06	99	4006	157	9168	0.0247129	0.0171248	0.630573	314436/246097/24498/64041/25309/25125/25577/50658/24680/406169/64639/114495/364073/81646/300177/81736/313845/266610/81810/362485/29591/64470/362339/114090/309361/56011/288264/292892/100361818/24514/100361294/83532/24681/58918/291105/367264/363855/81809/313121/363984/362788/364867/689314/24918/297989/116667/25737/50689/25578/25326/25631/170911/78963/315139/25717/24577/25124/58960/84351/25233/24185…
42	rno05210	Colorectal cancer	5.4836e-05	63	4359	89	9168	0.0144529	0.00970768	0.707865	64041/79257/81709/81757/24185/29591/64639/29183/24703/25717/317673/58918/25402/81809/361696/24516/114851/81810/313845/299611/25309/312451/56718/679869/50689/116546/366508/25313/59086/25631/58960/24329/29622/50658/25112/24577/25311/116502/29357/314322/363875/116554/29414/84027/25272/24224/81685/24827/171525/81504/366957/25513/499505/60664/29134/116590/85384/161452/25233/293621/64547/29741/83840	42	rno05417	Lipid and atherosclerosis	6.30468e-06	126	4006	209	9168	0.0314528	0.0227967	0.602871	246097/24498/25156/25309/24787/25125/24600/307594/500904/50658/64026/24680/362862/64639/114495/300177/25617/81736/171369/85264/24468/25271/83584/289754/309361/24245/292892/100361818/313210/24514/300438/365057/117058/25537/287362/246775/301252/83619/58918/313373/29702/85240/363855/171140/313121/296603/363984/116544/362788/81515/364867/689314/311786/25625/50689/170911/78963/315139/54225/171068/8435…
43	rno04144	Endocytosis	5.74968e-05	166	4359	274	9168	0.0380821	0.0298866	0.605839	308578/309376/288779/303337/81824/25479/171136/54227/499508/364419/362298/305367/24750/117103/503165/363425/690777/24468/289820/29591/500564/192249/307833/25372/25718/291553/81732/84006/293692/619382/366265/297518/64465/361846/314641/363478/116692/59076/404781/314764/360854/25387/290635/65218/192204/50993/288659/140694/367328/60668/108348178/365527/362118/116691/246324/60443/312562/25151/64310/81…	43	rno04666	Fc gamma R-mediated phagocytosis	6.87902e-06	65	4006	95	9168	0.0162257	0.0103621	0.684211	297518/287942/294568/81824/65172/310178/25156/81732/60668/29524/24680/117028/362298/288669/54259/289820/79121/24681/314641/296603/64369/29271/366957/301511/25751/81515/309419/361696/246115/309081/65038/50689/25603/170911/314961/296710/295279/25233/25155/363875/25734/361517/24699/24185/54245/308589/25738/25513/25097/84477/29340/24653/24703/25023/116590/360426/29741/25096/64465/29337/29414/295378/2…
44	rno05231	Choline metabolism in cancer	6.90782e-05	68	4359	98	9168	0.0155999	0.0106894	0.693878	26954/66018/294255/246115/64369/362219/29726/24185/497978/116636/362866/294568/314641/29194/24680/24703/25023/24790/29503/361696/24516/29367/313845/100361138/56718/50689/25666/366508/25313/81821/58960/140866/24329/29622/24629/50658/25097/25267/313024/25514/25096/314322/363875/116554/309419/29414/25272/688705/29504/192270/85254/64037/81504/691810/54248/366957/25513/60664/116590/24628/85384/29560/2…	44	rno05032	Morphine addiction	9.44657e-06	63	4006	92	9168	0.0157264	0.0100349	0.684783	81664/81667/302950/81658/24680/64532/305509/24316/24896/25372/257648/25388/81743/24922/308776/24681/83612/84420/25387/64508/25398/50678/116560/59076/294962/25289/140929/79211/63885/140928/58979/25238/25601/24627/289606/25450/59077/25743/81742/29691/83579/192258/83633/25023/24400/80850/81529/140674/50664/114120/81636/25686/29290/140675/81744/290646/309962/25638/29241/24947/29694/29516/245986
45	rno01200	Carbon metabolism	7.58626e-05	80	4359	119	9168	0.0183528	0.0129799	0.672269	50655/307270/24190/24248/301384/308100/81708/361071/298596/362383/311569/171133/24642/83522/157074/24624/170587/307759/292138/24644/100145871/140547/60416/64524/114096/24333/24189/292804/24368/287115/24479/293820/25059/303448/58835/25104/25058/24399/299052/299857/24792/114597/24401/25741/304429/687008/24689/83688/25721/64304/24385/314140/290636/309312/684314/501157/361596/24377/361602/79250/50681…	45	rno04540	Gap junction	1.14033e-05	60	4006	87	9168	0.0149775	0.00948953	0.689655	25313/81664/81662/302950/29213/307351/24680/64532/305509/24316/313845/24896/66018/81678/300218/25679/24925/54286/81666/24681/54237/25266/25267/85240/24628/84420/24392/25206/64508/50689/246118/24329/64158/64462/25289/58960/497757/25262/25187/83805/29322/500377/66012/24418/24654/29568/25031/24703/25023/24629/116590/81636/171492/25686/29595/25523/85384/29241/114509/25202
46	rno05226	Gastric cancer	8.02176e-05	98	4359	151	9168	0.0224822	0.0164703	0.649007	361388/312781/83571/81679/79257/291105/293649/24185/29591/85385/315294/100360552/297357/24882/364754/24703/170633/25717/58868/64512/64558/315196/282581/81809/266608/361696/114851/81810/66019/170700/313845/299611/312451/64566/316526/56718/399489/500047/679869/50689/363913/366508/24881/25313/59086/25271/25631/58960/170913/24329/114858/25112/317674/113927/282582/303811/24577/116502/29357/24706/24646…	46	rno00562	Inositol phosphate metabolism	1.18767e-05	52	4006	73	9168	0.0129805	0.00796248	0.712329	309008/306808/80849/497197/309855/171458/81708/54259/317296/289021/312634/114089/192260/314641/84018/85240/81747/287607/24655/500709/305482/290651/308451/309419/65038/287533/140607/170911/85238/114554/287745/315422/65052/365382/25738/29322/282636/116699/24654/316376/54260/116723/116720/25031/29337/114633/64161/89812/288762/50557/361632/140693
47	rno05030	Cocaine addiction	8.02176e-05	37	4359	47	9168	0.00848819	0.00512653	0.787234	24225/81664/24898/362339/100360880/116671/24412/81646/140908/24416/24311/309165/64532/24516/500131/170796/406169/25549/29253/246254/24896/29481/24409/25686/24408/191573/24318/24415/81736/293508/25693/362165/29495/24410/29190/25085/79255	47	rno04530	Tight junction	1.2959e-05	103	4006	167	9168	0.0257114	0.0182155	0.616766	315509/63994/297518/81824/315655/25744/29716/81732/308572/293057/50658/501203/291553/304109/117281/362298/304388/314621/288669/26955/81634/365657/289820/300218/365057/25745/81762/685867/25537/64562/363855/54319/362938/24672/304193/58948/301511/81918/81822/25520/25489/362279/116667/59114/363925/301112/25737/60465/301518/63836/246255/64158/81521/296710/498950/65157/50685/292683/363875/361517/115769…
48	rno04380	Osteoclast differentiation	8.02176e-05	81	4359	121	9168	0.0185822	0.0131981	0.669421	683463/292537/116465/25446/100360880/24185/29591/363855/81649/360640/304966/25664/301227/25124/25625/81646/78965/288264/24674/309452/100361294/25528/309165/311786/312937/81809/25493/29513/24516/81810/84492/288774/499356/307403/24517/50689/24675/25050/366508/65146/24518/500904/59086/113894/100361818/25155/689314/29337/50658/84477/314322/116506/691533/363875/116554/29414/498206/25272/315139/81736/2…	48	rno04919	Thyroid hormone signaling pathway	1.45802e-05	80	4006	124	9168	0.01997	0.0135253	0.645161	84577/29492/497197/84584/24680/64639/56718/26954/497991/81812/25271/363067/24211/24681/25650/29475/58918/406162/85240/24655/25496/81822/300367/84511/317343/50689/29693/29132/170911/619436/25391/24782/24577/25124/58960/25296/24212/25233/299607/287745/29639/24213/24185/25390/83805/25738/84027/29322/29302/25513/25741/24890/29560/140666/24654/24831/25031/313929/24703/25023/24778/56761/116590/296612/2…
49	rno05022	Pathways of neurodegeneration - multiple diseases	8.72707e-05	272	4359	477	9168	0.0623996	0.0520288	0.570231	288088/192154/293130/24225/83531/360827/680532/171082/85431/24898/24248/116549/25617/365388/171339/116643/60395/312781/24888/298596/690848/361649/365057/29445/79257/303630/299121/293649/24245/117103/309159/83806/681418/300078/497902/29676/29211/29154/363855/681024/81649/362344/289990/157074/83532/309855/24244/156767/116671/64639/289754/246097/81666/308416/315294/100360552/29336/81678/24412/84428/…	49	rno04611	Platelet activation	1.51547e-05	81	4006	126	9168	0.0202197	0.0137435	0.642857	64630/81664/361618/302950/25594/25259/24600/501203/64532/305509/24896/303634/81678/116669/25679/81762/25537/54286/81666/304496/306400/85240/361714/116498/81822/84420/81515/689314/25206/117558/29393/64508/50689/24886/84032/170911/155918/25289/497931/84352/50685/497757/25233/25155/361517/60323/24668/24185/25262/83805/29251/29322/29302/25513/81649/25265/24693/288057/66012/24654/25150/295347/25031/24…
50	rno05145	Toxoplasmosis	9.73636e-05	75	4359	111	9168	0.0172058	0.0121073	0.675676	81664/305078/116465/24888/24468/24185/81649/24514/64639/25124/117539/25125/25625/316758/117036/64044/100361294/25717/309165/58918/25402/309816/81809/25493/303090/300177/24472/29260/294269/29513/25473/60460/25309/24984/303200/307582/50689/192362/311862/81525/497932/59086/140433/689314/25686/50658/282819/64546/24986/24511/25325/116554/29414/25272/315139/81736/300438/24963/24224/84351/50664/114495/7…	50	rno05100	Bacterial invasion of epithelial cells	1.51547e-05	54	4006	77	9168	0.0134798	0.00839878	0.701299	297518/287942/294568/81824/56003/81732/308875/315346/305227/362298/305679/25404/114858/288669/117515/289820/361388/25661/170922/362271/116561/140694/301511/81822/25751/25414/309081/60465/360820/170911/296710/297357/85385/314612/363875/54245/83805/25513/83788/171574/24553/25614/361251/688429/679845/307505/29741/64465/303135/83502/24511/691335/291962/29161
51	rno05100	Bacterial invasion of epithelial cells	0.00011042	55	4359	77	9168	0.0126176	0.00839878	0.714286	81824/361388/287942/54227/117515/362298/170922/363425/289820/288077/294568/81732/85385/297518/64465/313702/360854/297357/60465/140694/25404/303135/25661/83788/29161/360820/366508/25751/81822/114858/313024/56003/116561/309081/171574/315346/24511/363875/305679/25614/679845/314612/24553/307505/83805/308875/362271/25414/361251/688429/25513/83502/60664/305227/29741	51	rno05010	Alzheimer disease	1.95421e-05	215	4006	391	9168	0.0536695	0.0426483	0.549872	24954/83806/83765/252934/246097/24498/306009/29716/113927/25309/29213/314906/29134/363229/307351/301123/25282/25176/287772/29671/50658/64026/25302/298596/64639/81650/293649/56718/81736/58868/681418/362344/81728/266610/295928/24505/291733/298762/171374/140945/363913/24408/289924/301458/293448/83531/364754/289754/81678/309361/300218/287984/294281/365057/25679/308692/81666/83532/64539/500047/24411/3…
52	rno05412	Arrhythmogenic right ventricular cardiomyopathy	0.00011042	55	4359	77	9168	0.0126176	0.00839878	0.714286	81679/300992/60374/140729/362800/306243/25437/171009/29715/316758/297357/291245/83501/25297/25724/689560/257645/25713/312668/287925/312451/29716/315744/679869/682930/140447/25118/140448/81822/140728/360606/25391/315346/364786/24511/680229/24239/50688/25399/84347/305941/29302/307505/497892/140725/311061/116600/58942/29693/140724/114517/311144/161452/64362/116601	52	rno04933	AGE-RAGE signaling pathway in diabetic complications	2.14707e-05	67	4006	101	9168	0.0167249	0.0110166	0.663366	24498/25125/24600/50658/24680/81736/81810/29591/24330/100361818/24514/89811/25661/85240/81809/24655/689314/24918/29393/50689/25631/24617/84032/170911/25717/24323/25124/84352/363265/25233/287745/363875/81686/24185/83785/83571/25738/29322/25513/81649/29340/24654/85431/25031/24180/25272/25023/116590/116554/24224/29741/64465/29337/29414/290905/114633/84482/60352/25522/307483/309165/29513/58919/24649/…
53	rno04931	Insulin resistance	0.000132395	74	4359	110	9168	0.0169764	0.0119983	0.672727	297417/24954/58851/362339/362102/154968/24506/65192/24185/83516/361042/311839/25125/29376/25625/24697/81646/689995/310615/690987/116719/29340/309165/25023/170538/25493/361696/24778/360406/25739/117269/500131/301518/83803/24668/25757/56718/25139/94172/366508/24505/360518/25747/24600/50658/246273/25467/360631/691447/81771/171078/116554/29414/84027/25272/81736/84482/85420/25522/84351/291567/362165/2…	53	rno01522	Endocrine resistance	2.44309e-05	63	4006	94	9168	0.0157264	0.0102531	0.670213	29492/24790/302950/50658/84584/64532/64639/56718/305509/497991/313845/24896/114858/25149/29146/25433/406162/291105/25496/84420/689314/361696/64508/50689/24329/29147/170911/25289/85385/314612/58960/25233/363026/81686/24185/83571/83805/25513/81649/311332/24890/25718/399489/25614/24703/25272/56761/116590/116554/679845/24224/114496/81636/29741/29414/85384/29241/60352/29513/58919/24482/81687/24516
54	rno04213	Longevity regulating pathway - multiple species	0.000133934	47	4359	64	9168	0.0107823	0.0069808	0.734375	84577/24954/24248/365601/24506/24468/24185/25718/84576/29376/84420/292887/24787/361696/24472/64532/64508/25420/60460/301518/83803/56718/294515/366508/24505/305509/25467/84021/65041/29414/287871/84482/24963/302950/29241/293508/81636/373545/25513/60664/25289/361845/25233/293621/297893/29741/83840	54	rno04114	Oocyte meiosis	2.68567e-05	77	4006	120	9168	0.0192212	0.013089	0.641667	292263/315034/29486/302950/307511/680006/25594/497197/25577/64532/56010/362356/305509/117281/24505/362485/305420/297176/81678/56011/24245/691318/25679/54308/304490/54237/81771/171140/24672/84420/299147/25576/689314/117269/64508/50689/25578/685029/315330/24506/25289/296558/25203/24668/25400/25262/498146/261730/501560/311412/24242/81649/25718/24246/24674/24669/361765/360643/116590/361389/81636/1922…
55	rno04926	Relaxin signaling pathway	0.000153122	84	4359	128	9168	0.0192705	0.0139616	0.65625	81664/81667/363866/362339/24185/29591/363855/81649/89788/85385/81633/25387/84420/81646/58979/24680/24703/309165/79218/25493/64532/83785/29513/24516/81810/313845/500131/64508/29393/24598/406169/363265/50689/294962/366508/24896/59086/305509/25031/58960/24329/689314/24600/25686/50658/114858/80850/29357/314322/116554/29414/25272/114120/81736/679845/24654/314612/25522/295144/302950/83805/29241/293508/…	55	rno04915	Estrogen signaling pathway	2.68567e-05	85	4006	135	9168	0.0212182	0.0147251	0.62963	81664/24790/302950/24600/260321/84584/64532/406169/362862/81646/305509/313845/24896/24468/114858/362339/24827/81678/25149/25679/81666/25433/299864/301252/171293/85240/84420/64508/50689/116560/24329/170911/287679/25289/85385/314612/58960/25233/81686/24664/24185/25262/83805/29322/25513/117270/24242/24890/361810/25601/24654/25031/25743/313929/24703/500131/83633/24963/362165/50664/24705/116590/679845…
56	rno04066	HIF-1 signaling pathway	0.00015883	76	4359	114	9168	0.0174352	0.0124346	0.666667	24954/24190/116465/83571/24245/24506/24185/116636/25242/25718/29304/292138/24644/117276/25125/24246/60416/24333/24189/24680/363275/309165/25023/25059/303448/300084/361696/29260/25058/83785/171140/24778/114851/308457/299052/24335/56718/64525/50689/25400/25741/54244/54251/24874/366508/24602/25313/24505/89807/58960/24329/29337/24600/299618/297604/24617/116551/29634/89804/24533/29414/81736/54702/2422…	56	rno04971	Gastric acid secretion	3.4385e-05	52	4006	75	9168	0.0129805	0.00818063	0.693333	81664/302950/54305/24680/64532/305509/24896/81678/24245/25679/81666/24211/24681/84020/25650/85240/54319/171140/81822/84420/117558/64508/29132/24217/25289/24782/170899/24212/24213/24780/25400/25262/25390/29322/24242/288057/24260/24246/24654/65272/25031/24785/25023/81636/25686/24521/29241/29718/24216/24244/29719/50663
57	rno05161	Hepatitis B	0.000171717	100	4359	157	9168	0.022941	0.0171248	0.636943	314436/64041/362339/291105/24185/29591/363855/81649/24514/83532/64639/246097/25124/25125/25578/81646/288264/24680/64044/24703/25126/100361294/25717/309165/25023/58918/25402/114090/81809/25493/300177/29260/29513/266610/24516/114851/81810/288774/313845/500131/25309/25577/303200/406169/399489/50689/54244/362896/366508/24918/50646/59086/25631/100361818/58960/689314/305897/50658/299827/56011/24577/311…	57	rno05212	Pancreatic cancer	3.4385e-05	52	4006	75	9168	0.0129805	0.00818063	0.693333	25313/25125/50658/64639/116546/56718/81736/25112/81810/29591/24827/309361/360254/84014/58918/291105/81809/366957/114483/361696/116502/50689/25631/81757/24329/170911/25717/25124/84351/25233/363875/24185/83785/25513/25097/399489/24703/25272/116590/363509/116554/171525/29622/29741/25096/64465/29414/84598/24888/309165/58919/299626
58	rno00230	Purine metabolism	0.000175435	86	4359	132	9168	0.0197293	0.0143979	0.651515	299976/192357/25368/289276/25202/295088/301261/117533/24184/363129/81743/83782/361752/60398/117544/84420/24165/113911/246272/29516/316077/191569/362720/64532/79222/64519/362329/64508/24183/295443/79127/81643/114248/613267/24626/308776/303179/85496/309962/290029/24689/307401/25095/25206/24645/305509/171115/140928/361462/246758/308758/294103/64467/29691/314140/116564/85260/25711/191575/314416/24603…	58	rno04520	Adherens junction	3.4385e-05	62	4006	93	9168	0.0154768	0.010144	0.666667	24954/294568/314843/690516/501203/81650/29616/305679/81810/308023/29591/26955/81634/361598/81762/25537/29645/116689/192183/313121/304299/366957/81918/81822/24884/361084/363925/63836/50689/25631/24697/360406/24329/297357/50685/301737/363875/79114/303614/679869/83805/307618/25718/498281/25150/312451/295347/24553/161452/308417/117542/316639/116590/307505/64465/305505/83502/296313/288124/494345/36231…
59	rno01230	Biosynthesis of amino acids	0.000175435	55	4359	78	9168	0.0126176	0.00850785	0.705128	50655/81522/24190/362383/24962/683630/171347/24642/170587/307759/292138/24644/60416/64524/114096/24333/25698/24189/24957/24479/293820/59085/303448/58835/25104/303563/299052/287877/299857/361755/24250/24401/25741/304429/24689/83688/25721/25612/314140/501157/24616/25331/361596/79250/287379/25044/29221/24651/500959/94173/300981/25179/24334/24959/81670	59	rno04730	Long-term depression	3.4385e-05	44	4006	61	9168	0.0109835	0.00665358	0.721311	81664/81662/24680/58959/117281/24896/303634/81678/79220/25679/54286/81666/24681/85240/24672/81515/25206/50689/25398/24598/58960/497757/50592/25740/25262/29322/266705/66012/25718/24654/25031/24653/24703/25023/50664/116590/25686/25523/81663/29628/24673/311341/24482/25202
60	rno00640	Propanoate metabolism	0.000175435	26	4359	31	9168	0.00596467	0.00338133	0.83871	301384/81708/361071/311569/83522/24624/140547/116719/60581/170670/114597/25244/85239/29711/687008/29611/64304/81632/29634/24533/50681/293829/362404/314800/171142/296259	60	rno05031	Amphetamine addiction	3.45123e-05	48	4006	68	9168	0.011982	0.0074171	0.705882	84577/29716/191573/25594/24680/64532/406169/81646/24316/54323/24896/24408/362339/24245/29253/24411/24681/100360880/171140/24239/24898/25050/25085/24412/50592/24668/25400/29190/24242/24410/24409/24246/29629/24674/24669/500131/24311/25023/362165/25693/29748/29628/171378/24244/79255/24516/81647/50663
61	rno04911	Insulin secretion	0.000190222	59	4359	85	9168	0.0135352	0.00927138	0.694118	81662/362339/24245/24211/24506/25531/25298/171143/81666/24246/84420/81646/24680/24213/25679/689560/25023/65206/56768/64532/171140/24778/25559/25650/500131/64508/116839/29716/406169/25390/24803/682930/25400/83535/29132/25051/83731/54262/24505/24896/305509/25031/24385/24239/24654/54263/302950/25012/29241/293508/81636/362165/24260/66016/252857/25289/84396/79255/29535	61	rno04916	Melanogenesis	4.25044e-05	65	4006	99	9168	0.0162257	0.0107984	0.656566	81664/302950/24680/64532/81646/305509/58868/24896/363913/362339/364754/24245/60427/81666/500047/24681/24881/85240/171140/84420/317674/293990/64508/50689/266608/64512/64558/303811/303251/25289/24323/282581/58960/315196/24664/25400/83721/679869/84027/29322/24242/316526/24246/24654/312451/25031/161452/25094/24703/287357/25023/362165/303181/24152/50664/116590/81636/25686/24882/29241/64566/64030/24244…
62	rno05215	Prostate cancer	0.000205248	67	4359	99	9168	0.0153705	0.0107984	0.676768	66018/83571/299331/362339/25692/291105/24506/24185/25718/64639/81646/24703/301252/309165/303828/58918/25493/114851/60663/313845/362862/500131/314856/312451/56718/399489/79114/679869/50689/54244/366508/25313/24505/58960/24329/24629/25267/362485/25022/29414/84027/81736/25705/84482/117022/24224/64677/84351/24827/362165/81504/156435/25513/311331/170909/60664/116590/24628/85384/161452/25729/25233/2936…	62	rno05215	Prostate cancer	4.25044e-05	65	4006	99	9168	0.0162257	0.0107984	0.656566	25313/170909/362862/64639/25022/56718/81646/81736/313845/24505/66018/362485/362339/24827/309361/25266/25267/301252/58918/291105/24628/311331/25705/50689/24329/170911/24506/58960/117022/84351/25233/79114/24185/83571/679869/84027/25513/25718/399489/303828/312451/161452/24703/500131/362165/24629/116590/24224/29741/29414/156435/64677/85384/84482/60663/81745/299331/309165/79255/25729/58919/50557/24482…
63	rno05235	PD-L1 expression and PD-1 checkpoint pathway in cancer	0.000248798	61	4359	89	9168	0.013994	0.00970768	0.685393	116549/116465/316241/24185/81649/24514/25124/25125/24674/24703/303604/309165/81650/25493/361696/29260/29513/24516/24932/303200/56718/50689/24675/366508/81525/25313/301626/100361818/58960/24329/689314/266802/60462/314322/29414/81736/85420/311658/84351/25300/25622/114495/25513/84598/299206/60664/116590/313861/301348/361400/29560/25233/301059/307641/293621/50557/116689/315609/60352/29741/83840	63	rno05165	Human papillomavirus infection	5.04387e-05	194	4006	353	9168	0.0484274	0.0385035	0.549575	84577/25313/246097/680050/117036/257645/313658/64033/29492/113927/29134/303101/64639/315346/140433/56718/26954/81646/81736/58868/117281/313845/266610/368153/24896/192362/362485/25567/363913/25193/309607/116455/362339/364754/304545/309361/288264/292892/691318/116669/311862/116640/25412/296981/100361294/25661/500047/29146/24881/362285/406162/362268/24988/315119/362938/24575/24672/54287/58948/117596…
64	rno04923	Regulation of lipolysis in adipocytes	0.00027126	42	4359	57	9168	0.00963524	0.00621728	0.736842	24954/316122/81664/24506/24185/29376/84420/29516/25330/29358/64532/24913/64508/25629/24925/361676/366508/24602/24505/24896/305509/25686/25467/54286/24603/84021/29414/25360/29254/25523/24693/302950/29290/29241/293508/81636/25513/60664/25289/24929/25233/29741	64	rno04150	mTOR signaling pathway	5.26322e-05	96	4006	158	9168	0.0239641	0.0172339	0.607595	24954/64226/310538/117044/24680/304410/293649/56718/26954/29517/58868/313845/24505/140942/314621/363913/313977/364754/303185/309361/293561/500047/24681/24881/287871/81771/117596/50567/317674/293990/117269/361696/363275/502988/299971/362045/308869/25625/50689/266608/64512/65201/60445/360505/64558/170911/303811/303251/362171/298514/24506/282581/58960/315196/685232/84351/315189/25233/296648/305464/2…
65	rno04928	Parathyroid hormone synthesis, secretion and action	0.000281827	70	4359	105	9168	0.0160587	0.0114529	0.666667	81663/29394/81662/81664/312781/362339/293649/83504/81666/81678/25387/84420/81646/83513/24680/24703/25679/288770/59114/25023/24790/116469/64532/114851/60323/500131/64508/367218/54264/406169/79114/50689/24626/288626/24518/24896/305509/25271/25031/24329/25686/25097/25262/81707/293024/25096/314322/25638/24654/81518/24627/24695/24224/302950/309957/29241/293508/81636/362165/290646/24873/116590/83574/25…	65	rno04371	Apelin signaling pathway	5.27307e-05	85	4006	137	9168	0.0212182	0.0149433	0.620438	363287/81664/81667/83474/302950/24600/64532/56718/305509/64032/84580/303634/689560/29591/24330/81678/312195/25679/64562/81666/29146/85240/24599/84420/361696/81518/25520/117558/363925/29715/301518/64508/50689/81633/25631/24617/25050/294962/25289/24782/24598/497931/58960/25233/58812/24185/65052/25262/58979/308589/29322/24242/288057/29340/24654/25031/24703/83579/373545/24180/24400/365355/80850/56761…
66	rno04961	Endocrine and other factor-regulated calcium reabsorption	0.000332308	43	4359	59	9168	0.00986465	0.00643543	0.728814	308578/24211/24841/83504/29715/81666/25245/24680/24213/29598/140694/25023/81637/116469/25650/292858/25390/24523/29132/140447/65046/140448/24896/25751/25031/116561/171574/24215/24654/29599/302950/293508/24890/140670/24873/29600/25289/292868/84396/116563/24594/83839/408242	66	rno04270	Vascular smooth muscle contraction	5.40323e-05	86	4006	139	9168	0.0214678	0.0151614	0.618705	81662/29716/302950/25594/308572/24680/64532/305509/24896/303634/81678/690388/25679/25745/81762/685867/25537/54286/81666/24681/29387/24221/85240/83731/308899/114493/24239/84420/24603/25107/25206/117558/64508/50689/81633/362039/499076/24173/25289/29359/24323/25369/304813/56820/58960/497757/682930/60323/24668/25262/29354/24582/29322/79433/24242/288057/66012/29340/25029/24654/25031/24653/85420/24669/…
67	rno05017	Spinocerebellar ataxia	0.000372538	92	4359	145	9168	0.0211058	0.0158159	0.634483	308435/83531/29508/360827/680532/307350/365388/60395/679028/361649/365057/303630/83806/298282/192218/24185/29676/29211/289990/83532/289754/81666/81678/309441/24412/312927/24680/170821/25696/29668/25679/311078/25023/24790/311786/29673/63851/266729/689688/25309/94198/170796/117101/56718/117263/366508/25031/83529/50592/24409/292766/50658/282819/300240/25391/25398/29425/362609/25262/65138/60331/28849…	67	rno05410	Hypertrophic cardiomyopathy	7.16579e-05	60	4006	91	9168	0.0149775	0.00992583	0.659341	60374/257645/24498/29716/680229/24852/315346/306243/116600/497892/689560/498012/312668/295929/84347/64562/500450/81809/25399/114493/24239/64362/81822/25520/363925/29715/301518/29693/50688/24851/140726/25391/25717/24323/316758/360606/315744/682930/29248/25724/290561/29302/24310/364786/81008/25118/140725/114517/373545/305941/58942/300992/83803/140728/140724/140448/24511/117557/25297/24482
68	rno04114	Oocyte meiosis	0.000390391	78	4359	120	9168	0.017894	0.013089	0.65	361765/315034/691318/685029/24245/312754/24506/81649/25718/24244/54237/81678/313702/24246/25578/29486/305420/24672/84420/24674/292263/25679/300084/64532/171140/29513/309179/117269/499886/64508/498146/25577/24668/315330/50663/117281/50689/54308/24675/25400/296558/288671/24505/311412/305509/689314/307511/680006/287101/25154/360643/304490/25262/56011/25515/300121/63996/56010/81771/362485/302950/3030…	68	rno05223	Non-small cell lung cancer	7.54168e-05	50	4006	73	9168	0.0124813	0.00796248	0.684932	25313/363140/25125/314906/24680/64639/313845/25112/25271/24827/294515/24681/58918/291105/24716/114483/24918/266802/116502/311024/50689/25326/24329/170911/58960/25233/24185/313861/117550/25738/25513/60398/399489/54355/24553/24703/25023/116590/171525/83574/24706/29741/29337/29414/85384/81745/311622/58919/299626/25126
69	rno04934	Cushing syndrome	0.000402518	99	4359	158	9168	0.0227116	0.0172339	0.626582	81662/81664/83571/362339/290829/79257/291105/24245/25073/59110/83826/25242/361653/81666/315294/100360552/81678/29717/114862/24246/84420/81646/24882/282827/364754/24368/25679/58868/64512/25690/64558/24790/315196/282581/266608/64532/171140/114851/294930/500131/64508/299611/54238/312451/64566/29716/316526/406169/399489/500047/25469/114483/679869/50689/682930/308776/25400/309962/363913/24881/24896/30…	69	rno04310	Wnt signaling pathway	7.91497e-05	101	4006	169	9168	0.0252122	0.0184337	0.597633	313228/78973/64033/84424/113927/286994/29134/50658/24680/140585/362356/81650/293649/503000/58868/29382/306782/363913/25193/364754/24245/100361818/308692/25537/500047/24681/24881/293897/289229/85240/317322/65154/171140/313121/308068/246768/366957/83837/317674/293990/266608/80722/64512/303412/25631/64558/317380/303811/303251/299611/299636/24577/282581/314212/315196/140941/25445/363875/25400/83721/6…
70	rno04310	Wnt signaling pathway	0.000402518	105	4359	169	9168	0.0240881	0.0184337	0.621302	313228/361765/29382/25565/116549/312781/79257/25537/293649/24245/308068/84424/315294/100360552/24246/24882/364754/24674/24680/362533/306782/289144/58868/64512/25023/64558/300084/315196/282581/81650/315259/114557/266608/171140/24516/317322/299611/312451/246768/64566/316526/65154/500047/65137/679869/299636/24675/25400/54244/363913/24881/289229/25631/25031/100361818/364952/305897/500863/50658/25682/…	70	rno04917	Prolactin signaling pathway	8.24258e-05	51	4006	75	9168	0.0127309	0.00818063	0.68	64033/25125/50658/81736/313845/24505/114858/24514/25149/294515/24385/84607/689314/24918/24684/50689/170911/25085/24506/85385/25124/314612/58960/25233/25477/24185/83805/84027/25513/81649/24890/117516/24703/24683/25272/116590/116554/679845/29741/29414/500616/85384/60352/498206/309165/29513/58919/89829/298003/25126/114596
71	rno05212	Pancreatic cancer	0.000494838	52	4359	75	9168	0.0119293	0.00818063	0.693333	84014/24888/291105/81757/24185/29591/64639/25124/64465/25125/24703/25717/309165/58918/81809/361696/83785/114851/81810/56718/399489/114483/50689/116546/366508/25313/59086/25631/24329/29622/50658/25097/25112/116502/29357/25096/363875/116554/29414/25272/81736/84351/24827/171525/366957/25513/84598/60664/116590/25233/29741/83840	71	rno05030	Cocaine addiction	8.24258e-05	35	4006	47	9168	0.00873689	0.00512653	0.744681	81664/191573/64532/406169/29481/81646/24316/81736/24896/24408/362339/29253/24411/24415/100360880/24898/246254/25085/24225/24412/29190/116671/24416/24410/24409/29495/500131/24311/362165/25686/25693/309165/79255/24516/81647
72	rno05410	Hypertrophic cardiomyopathy	0.000595143	61	4359	91	9168	0.013994	0.00992583	0.67033	300992/60374/140729/362800/306243/25437/29715/316758/25297/25717/25724/295929/24310/689560/257645/25713/81809/312668/290561/301518/83803/29716/117557/315744/682930/24837/140447/25118/140448/59086/81822/29557/140728/498012/360606/25391/500450/315346/364786/24511/29275/680229/24239/50688/25399/84347/305941/29302/497892/140725/311061/116600/58942/373545/29693/140724/114517/311144/64362/29248/116601	72	rno05224	Breast cancer	8.3744e-05	90	4006	148	9168	0.0224663	0.0161431	0.608108	25313/29492/24790/113927/29134/84584/293649/56718/58868/313845/25112/114858/363913/364754/360254/25149/308692/500047/29146/24881/406162/291105/25496/114483/317674/293990/361696/116502/50689/54250/266608/64512/114110/64558/24329/29147/170911/303811/303251/299611/24577/282581/85385/314612/58960/315196/25233/79114/24185/83721/309452/679869/79225/84027/25513/29369/311332/316526/24890/25718/117516/399…
73	rno04660	T cell receptor signaling pathway	0.000787125	68	4359	104	9168	0.0155999	0.0113438	0.653846	29432/83477/171136/316241/24185/363855/300955/81649/360640/316369/64465/292756/24674/24703/309165/29431/25493/29513/24516/24932/84492/313845/50689/24675/295378/366508/81525/301626/25156/100361818/58960/689314/50658/296603/363577/314322/25325/116554/29414/84027/25272/81736/25150/25252/85420/311658/84351/25300/366962/81504/25513/155918/60664/116590/85384/116630/296078/301348/29433/361400/25233/2936…	73	rno05412	Arrhythmogenic right ventricular cardiomyopathy	8.86967e-05	52	4006	77	9168	0.0129805	0.00839878	0.675325	60374/257645/29716/680229/315346/306243/116600/497892/83501/689560/312668/84347/25399/114493/24239/64362/81822/24392/29715/29693/50688/140726/25391/81679/297357/316758/360606/315744/682930/25724/287925/679869/29302/364786/81008/291245/25118/312451/140725/161452/114517/305941/58942/300992/291760/307505/140728/171009/140724/140448/24511/25297
74	rno04723	Retrograde endocannabinoid signaling	0.000793986	94	4359	151	9168	0.0215646	0.0164703	0.622517	288088/293130/81664/81667/304289/681418/116638/681024/81649/362344/81666/81678/84420/58979/24680/257648/25679/25248/25023/309207/79218/100911581/25743/100911483/64532/29513/64508/293652/29629/29716/301123/50689/682930/294962/65191/305509/25031/50592/362837/689314/25451/25686/50658/266767/80850/25398/25488/25262/299310/299739/29707/116554/25272/114120/79211/24239/24654/29254/499529/296757/25450/29…	74	rno05414	Dilated cardiomyopathy	0.000115854	61	4006	94	9168	0.0152272	0.0102531	0.648936	60374/257645/29716/302950/680229/64532/24852/315346/306243/116600/305509/497892/24896/689560/312668/295929/24925/84347/500450/81809/25399/114493/24239/64362/81822/84420/363925/29715/64508/29693/50688/24851/140726/25289/25391/25717/316758/360606/315744/682930/29248/25724/290561/29302/364786/81008/25118/140725/114517/305941/58942/300992/81636/140728/140724/140448/29241/24511/117557/25297/24482
75	rno04211	Longevity regulating pathway	0.000817994	60	4359	90	9168	0.0137646	0.00981675	0.666667	26954/24954/360827/24248/365601/362339/294518/24506/24185/116636/83516/25664/25718/83504/29376/84420/81646/312927/292887/363275/309165/362078/24787/361696/64532/500131/64508/361798/301518/83803/314621/406169/56718/25050/294515/366508/24505/305509/300240/25467/84021/29414/81736/287871/84482/302950/29241/293508/81636/362165/373545/315427/25513/60664/25289/25233/293621/79255/29741/83840	75	rno04140	Autophagy - animal	0.000116686	90	4006	149	9168	0.0224663	0.0162522	0.604027	114859/306722/81754/64391/64226/117044/50658/64639/56718/26954/25328/24505/25459/140942/314621/312634/287871/499973/252853/365793/29702/171293/287607/313121/24672/305482/313391/361696/312647/303630/29376/64670/50689/305831/60445/113894/363278/170911/288498/686505/298514/308846/24506/117279/678769/363254/58960/25697/25233/29448/24185/65052/299827/25262/83506/360827/252961/25513/54318/297960/25718/…
76	rno04919	Thyroid hormone signaling pathway	0.000849983	79	4359	124	9168	0.0181234	0.0135253	0.637097	84577/26954/363067/24211/24185/299905/64639/25124/84576/60416/24680/24213/24703/317343/25023/58918/296612/84511/406162/24778/25496/679693/29475/25650/314856/25390/56718/50689/56761/313929/25741/54244/140666/29132/24655/114633/366508/25271/25296/25031/58960/24782/81822/140693/29557/29337/25391/497991/300367/24577/24831/29414/84027/24654/84482/29302/83805/293508/54299/170566/266766/24890/29693/2551…	76	rno05214	Glioma	0.000120162	50	4006	74	9168	0.0124813	0.00807155	0.675676	25313/24680/56718/313845/25112/114858/24827/24245/24681/25266/25267/291105/24628/171140/114483/116502/171503/50689/25050/24329/170911/85385/314612/58960/25233/24185/25400/25738/25513/24242/25718/24246/399489/24703/25023/24629/116590/679845/171525/29741/29337/29414/171358/85384/24244/58919/50557/24482/299626/50663
77	rno04930	Type II diabetes mellitus	0.000849983	36	4359	49	9168	0.00825877	0.00534468	0.734694	24954/305828/24506/29717/29376/257648/29340/54234/25059/170538/25058/25559/29716/56718/25139/50689/83535/366508/24505/50658/24385/25398/25467/84021/116554/25272/24239/25522/84351/24651/25513/60664/116590/29535/29741/84607	77	rno04210	Apoptosis	0.000136073	83	4006	136	9168	0.0207189	0.0148342	0.610294	60374/246097/64041/25309/63879/360640/50658/64026/64159/64639/81736/306886/266610/25112/83584/81678/309361/300218/140926/365057/25679/59109/362100/246775/58918/29702/287606/171293/29154/81822/116502/311786/25625/29153/50689/310738/170911/64158/78963/117279/58960/25697/84351/288753/25233/24185/78971/25262/25513/54318/500377/64044/192126/24703/25272/289257/116685/116590/116554/24224/64625/64529/297…
78	rno04916	Melanogenesis	0.000849983	65	4359	99	9168	0.0149117	0.0107984	0.656566	81664/362339/24245/24244/81666/315294/100360552/24246/84420/81646/24882/364754/24680/24703/58868/64512/25023/64558/315196/282581/266608/64532/171140/64508/312451/64566/316526/500047/50663/679869/50689/25400/54244/363913/24881/24896/305509/25031/60427/58960/25686/317674/282582/303811/316527/24152/84027/24654/303181/302950/114850/29241/140584/293508/50664/81636/362165/691455/287357/25094/116590/252…	78	rno05225	Hepatocellular carcinoma	0.000145558	105	4006	179	9168	0.0262107	0.0195244	0.586592	314436/24314/24483/113927/29134/58819/171379/24680/64639/293649/56718/58868/289197/313845/25112/81810/686922/114858/361745/29591/363913/364754/24827/501110/361388/308692/500047/24681/24881/494500/83619/291105/81809/499688/81822/114483/296732/317674/293990/361696/116502/361925/24421/50545/50689/29487/266608/64512/81869/25631/64558/24329/170911/303811/303251/299611/25717/301020/24577/282581/85385/3…
79	rno04914	Progesterone-mediated oocyte maturation	0.000859676	61	4359	92	9168	0.013994	0.0100349	0.663043	314642/81664/685029/299331/24506/24185/81649/25718/54237/313702/305420/84420/24703/29516/301252/64532/29513/117269/499886/64508/498146/171102/50689/296558/366508/288671/24505/311412/305509/689314/307511/680006/287101/25686/25154/50658/360643/304490/25515/293502/81771/116554/29414/25272/302950/29398/29241/293508/81636/25513/60664/116590/192209/25289/361389/366381/25233/303010/501560/60352/29741	79	rno05230	Central carbon metabolism in cancer	0.000145558	47	4006	69	9168	0.0117324	0.00752618	0.681159	25058/24479/25022/56718/84489/361596/502894/25060/24534/59109/29613/25267/24385/24642/192268/299638/24716/50689/24329/170911/24533/24959/24577/58960/140635/25233/79114/24185/24398/25513/25741/29560/50719/24553/24703/25059/24778/24629/116590/29741/29414/60416/24377/292657/29554/64030/50557
80	rno05220	Chronic myeloid leukemia	0.000859676	53	4359	78	9168	0.0121588	0.00850785	0.679487	84577/29382/287942/83571/24888/291105/24185/29591/85385/64639/84576/24703/25126/25717/309165/81809/25493/114851/81810/313845/314856/399489/114483/50689/366508/24918/59086/25631/58960/114858/25112/84477/24577/116502/29414/81736/679845/314612/311860/50662/84351/171525/25622/81504/25513/294924/60664/116590/85384/25233/293621/297893/29741	80	rno04727	GABAergic synapse	0.000150728	59	4006	91	9168	0.0147279	0.00992583	0.648352	81664/81667/29716/302950/81658/79213/24680/64532/305509/257648/24922/84587/24681/192268/114493/24239/83612/29642/84420/171373/50676/64670/170567/64508/25398/60355/294962/25289/682930/79212/79211/171086/58979/83805/24398/289606/25450/25743/83579/192258/83633/25023/24400/80850/140674/50664/81632/114120/81636/25686/140675/64845/29241/24947/29694/24380/252919/192208/245986
81	rno04071	Sphingolipid signaling pathway	0.000859676	80	4359	126	9168	0.0183528	0.0137435	0.634921	81663/81664/691318/58970/365057/25537/312754/24185/366697/81649/366984/81666/25245/500651/25625/24672/24680/170897/24703/29340/309165/25023/304208/311786/81762/84431/29513/309179/361213/117256/117281/50689/353229/29733/366508/301118/682033/25031/58960/308589/689314/24600/25686/50658/25097/114104/246255/84477/24565/25096/363875/60660/286896/116554/29415/29414/25272/314438/81736/24654/301543/25150/…	81	rno04970	Salivary secretion	0.000165909	54	4006	82	9168	0.0134798	0.00894415	0.658537	29598/302950/24680/64532/305509/24896/81678/25679/24925/54286/81666/24211/24681/114246/25650/25307/85240/83731/24176/84420/170568/25206/64508/29132/24173/25289/24782/24598/497757/24212/24215/29639/24213/24780/29599/25262/25390/83629/29322/24242/66012/24260/24654/25031/25023/81636/25668/25523/29413/29241/29600/24244/50663/25202
82	rno04371	Apelin signaling pathway	0.000885435	86	4359	137	9168	0.0197293	0.0149433	0.627737	81664/81667/306330/25692/64032/363287/24185/29591/83516/24244/29715/81666/29304/81633/81678/84420/58979/498607/170897/24703/25679/29516/288057/25330/689560/29340/79218/361696/64532/64508/24598/301518/25629/83803/56718/50663/50689/56761/294962/25050/365355/140447/497932/29146/140448/305509/25631/25031/58960/24782/308589/24600/25686/24617/80850/25262/29357/84580/29414/114120/24654/81518/302950/3099…	82	rno04960	Aldosterone-regulated sodium reabsorption	0.000175396	29	4006	38	9168	0.00723914	0.00414485	0.763158	24954/24680/291553/29517/24505/24211/24681/25650/24767/50689/29132/24768/170911/24506/24212/29639/24213/25117/25390/25513/25122/25672/25023/116590/29741/24521/81745/25467/24482
83	rno05224	Breast cancer	0.000889326	92	4359	148	9168	0.0211058	0.0161431	0.621622	114125/312781/79257/291105/293649/24185/25718/85385/315294/100360552/24882/364754/24703/309452/170633/58868/64512/64558/24790/315196/282581/406162/266608/361696/24516/25496/114851/170700/313845/114110/299611/29147/312451/64566/316526/56718/399489/500047/114483/79114/679869/50689/313575/56761/313929/363913/366508/24881/25313/29146/58960/24329/29577/25154/114858/25112/317674/113927/282582/303811/24…	83	rno04936	Alcoholic liver disease	0.000179212	82	4006	135	9168	0.0204693	0.0147251	0.607407	29539/24158/78968/246097/24498/50671/117259/64040/360640/85239/65183/50658/114495/308579/300177/81736/306886/266610/116719/313977/309361/292892/365057/83522/64562/294515/83792/363855/313121/363984/362788/100145871/689314/25520/301518/25625/315139/24232/113959/25086/406161/84351/25233/362119/24360/24185/299827/83506/81503/679869/297520/84027/303200/81649/312451/85431/64044/25757/161452/373545/2527…
84	rno05031	Amphetamine addiction	0.00100118	47	4359	68	9168	0.0107823	0.0074171	0.691176	84577/24898/362339/100360880/24245/24244/84576/24412/24246/81646/24674/24680/24311/25023/64532/171140/24516/500131/29629/24668/29716/170796/406169/25549/50663/24675/25400/25050/29253/24896/50592/24409/54323/24408/314322/191573/24239/29628/293508/25693/362165/691455/24410/29190/25085/79255/297893	84	rno04141	Protein processing in endoplasmic reticulum	0.000179651	101	4006	172	9168	0.0252122	0.0187609	0.587209	288444/291673/114859/286906/246146/140639/64202/314352/294331/407784/298012/294993/83809/298652/58817/192235/29468/362912/50658/406169/171129/304766/362356/362862/64701/290783/25617/64631/363982/499157/24468/289085/300445/65028/685859/309858/289754/310633/56816/365057/499751/301252/83619/362859/27137/117030/24273/29702/363855/297504/171071/116598/54287/116643/29154/29144/689593/116502/297994/3117…
85	rno04530	Tight junction	0.00105885	102	4359	167	9168	0.0233999	0.0182155	0.610778	315509/63994/501203/81824/54227/362298/25745/365057/25537/117103/292683/289820/363855/288077/291553/63836/81732/84006/297518/64465/314640/360854/54319/24672/60465/362938/65157/81634/316233/59114/29340/54265/65131/140581/81762/266759/303141/304407/24516/301518/83803/314621/29716/365603/117256/117281/296313/302495/79433/300218/308572/304193/685867/81822/24582/365657/115769/290485/50658/500363/30723…	85	rno04910	Insulin signaling pathway	0.000184626	84	4006	139	9168	0.0209685	0.0151614	0.604317	24954/314436/287942/689995/78968/50671/25058/309513/64632/114203/25594/25739/50658/299618/64639/56718/26954/313845/24505/171136/116719/25060/114858/24701/64562/287871/24385/192280/84607/361696/25520/363275/29376/301518/65038/50689/60445/24697/360406/170911/114508/25521/24506/85385/314612/58960/84351/25233/25623/24668/24185/365382/54245/84027/25513/24242/117045/24669/24703/373545/361377/64561/2505…
86	rno04150	mTOR signaling pathway	0.00112003	97	4359	158	9168	0.0222528	0.0172339	0.613924	26954/24954/360827/64226/312781/498416/293649/360776/24506/24185/685232/116636/50719/25718/303185/29304/315294/501146/100360552/310538/25625/24882/364754/24680/292887/24703/303605/117596/299971/363275/58868/64512/25023/64558/315196/282581/140942/116664/266608/361696/362324/299159/117269/313845/296648/64566/314621/316526/56718/500047/50567/50689/366545/363913/366508/24881/24505/58960/362171/317674…	86	rno05207	Chemical carcinogenesis - receptor activation	0.000197958	129	4006	228	9168	0.0322017	0.0248691	0.565789	25313/81664/29492/29716/64041/396527/302950/25125/63879/24680/65030/64532/406169/25302/362862/64639/56718/81646/362809/305509/81736/289197/313845/24896/686922/25193/257648/85245/25388/25271/362339/24514/25149/501110/24925/24681/29146/24873/29295/24881/301252/494500/81771/171352/24176/499688/114493/24239/363984/84420/154516/24918/117269/361696/25387/24421/64508/50689/54250/29487/25398/81869/24329/…
87	rno04210	Apoptosis	0.00112003	85	4359	136	9168	0.0194999	0.0148342	0.625	290027/64041/24888/289257/365057/64529/24185/60374/29154/360640/64639/246097/81678/140926/117279/25625/687813/29467/246144/64044/24703/25679/309165/317673/58918/25402/311786/25493/50654/266610/362100/24516/171081/83584/25309/29153/50689/300218/366508/25591/192126/29702/64159/58960/59109/81822/50658/500363/25112/64158/293625/25262/64026/116502/287606/364420/314322/498331/116554/29414/25272/81736/3…	87	rno04924	Renin secretion	0.000256901	48	4006	72	9168	0.011982	0.0078534	0.666667	81664/29716/64532/25240/81646/24896/498012/81678/25679/24925/81666/304496/85240/83731/24176/114493/24239/24603/25206/50678/25289/24323/497757/682930/25262/29322/24242/24310/66012/362052/24654/24674/25031/81742/29691/24180/81529/64529/25686/29290/25523/29748/171378/29516/24244/84023/50663/25202
88	rno04662	B cell receptor signaling pathway	0.00128591	53	4359	79	9168	0.0121588	0.00861693	0.670886	683463/83477/81515/316241/308501/24185/24674/362046/24703/65038/309165/25023/25493/24516/313874/313845/499356/50689/24675/171055/25621/295378/366508/65146/81525/25156/100361818/58960/25155/29337/54259/296603/294048/314322/691533/363875/29414/84027/81736/311658/84351/81504/366957/25513/60664/116590/289395/85384/361400/25233/293621/116689/29741	88	rno05231	Choline metabolism in cancer	0.000262194	62	4006	98	9168	0.0154768	0.0106894	0.632653	25313/100361138/294568/365962/497978/29726/24790/50658/24680/56718/26954/313845/66018/24681/25266/25267/314641/25666/24628/140866/140544/64369/366957/309419/361696/246115/50689/60445/362866/29503/24329/170911/58960/295417/25233/363875/24185/25738/24904/25513/25097/29560/688705/24653/64037/24703/25272/25023/24629/116590/116554/29504/54248/116636/29622/29741/25096/29414/85384/81745/311341/24516
89	rno05225	Hepatocellular carcinoma	0.00132013	108	4359	179	9168	0.0247763	0.0195244	0.603352	314436/297437/361388/312781/24888/297867/24314/79257/291105/293649/361825/24185/29591/25718/85385/64639/171379/315294/100360552/301020/361925/24882/364754/24680/24703/25717/58868/686922/64512/25023/29487/64558/315196/282581/81809/266608/361696/83833/361745/114851/81810/501110/313845/83619/299611/312451/64566/316526/303518/56718/399489/500047/114483/679869/50689/289197/296732/114846/363913/366508/…	89	rno04152	AMPK signaling pathway	0.000296902	76	4006	125	9168	0.0189715	0.0136344	0.608	24954/25675/78968/50671/85239/56718/308579/26954/81646/117281/24505/116719/50993/314621/362339/691318/79434/64562/294515/287871/83792/313121/24672/299147/54283/361696/25520/29376/301518/246255/60445/170911/114508/24506/682033/25233/25623/24185/83506/501146/24638/360827/25513/25741/25718/65158/25435/25757/373545/500131/25735/362165/301574/83803/116636/29741/25664/363122/310615/29414/60416/60660/24…
90	rno05230	Central carbon metabolism in cancer	0.00158681	47	4359	69	9168	0.0107823	0.00752618	0.681159	29613/502894/24398/24185/24642/50719/60416/24703/299638/24479/25059/25058/24778/84489/56718/79114/50689/25741/24716/366508/58960/59109/24329/24629/24385/25267/24577/116551/29634/192268/361596/24377/25022/24533/29414/140635/24553/25513/293615/60664/116590/29560/25233/293621/50557/24959/29741	90	rno04922	Glucagon signaling pathway	0.000296902	65	4006	104	9168	0.0162257	0.0113438	0.625	60421/25739/308579/81646/24896/116719/362339/81678/24245/24701/25679/24534/64562/81666/360993/24385/24642/85240/171140/25520/301518/114508/24533/24959/171366/25233/25623/24185/25400/25262/24638/29322/25741/24242/24246/24654/24674/25031/25757/373545/500131/361377/64561/362165/24778/83803/25747/678739/81636/310615/29414/60416/84482/314388/29554/29748/83516/171378/29516/24244/79255/59329/24953/81647…
91	rno00561	Glycerolipid metabolism	0.00173923	44	4359	64	9168	0.0100941	0.0069808	0.6875	291450/306582/84497/361796/117554/290843/246115/64369/497978/170919/29539/296972/64040/291437/362972/50682/79223/100361138/313997/361676/25666/363261/25702/81821/140866/498741/313977/684314/252900/681211/24254/680466/502749/29254/688705/29653/316737/192270/24538/54248/309014/361730/116463/84028	91	rno04370	VEGF signaling pathway	0.000310792	40	4006	58	9168	0.00998502	0.00632635	0.689655	24600/24680/64639/315994/289014/24681/58918/366957/689314/50689/360820/170911/24471/314612/58960/25233/363875/24185/83785/308589/83805/25738/25513/81649/24674/24653/25614/24703/25023/116590/311658/29741/64465/29337/29414/60352/29748/171378/29513/311341
92	rno04970	Salivary secretion	0.00218855	54	4359	82	9168	0.0123882	0.00894415	0.658537	25202/24211/24244/81666/81678/84420/25307/24680/24213/29598/25679/25023/65206/83629/64532/25650/64508/24598/25390/24803/50663/24925/362881/25241/29132/25668/83731/25206/24896/305509/25031/114246/24782/25262/54286/24215/24654/25523/29599/302950/29241/293508/66012/81636/24260/691455/81506/29600/25289/24173/29413/84396/24780/287610	92	rno04720	Long-term potentiation	0.000310792	45	4006	67	9168	0.0112332	0.00730803	0.671642	25594/24680/305509/24408/81678/24245/25679/81666/24411/24681/85240/81771/171140/24239/117269/50689/25050/58960/24412/50592/24668/25400/25262/501560/29322/24242/24418/24410/24409/24246/24654/24674/295347/25031/24669/24703/25023/116590/29241/59326/29748/171378/24244/79255/50663
93	rno04727	GABAergic synapse	0.00226122	59	4359	91	9168	0.0135352	0.00992583	0.648352	81664/81667/24398/79213/84420/58979/24680/257648/24957/25023/79218/25743/64532/84587/64508/171373/170567/29716/81657/682930/294962/65191/305509/171163/25451/25686/50676/80850/81632/25398/83633/252919/192268/29707/114120/79211/24239/25450/302950/83805/24922/29241/293508/289606/50664/81636/192258/29695/83612/29689/81658/29694/64845/25289/24400/171086/83579/245986/685451	93	rno04814	Motor proteins	0.000320514	110	4006	192	9168	0.0274588	0.0209424	0.572917	289168/360570/84392/84391/300053/58945/310178/25486/363448/29213/65209/314906/294286/308572/691644/25484/307351/360654/501203/300158/300078/24852/171296/252902/361308/299509/29437/266714/117057/311478/498834/300218/361856/25745/685867/309159/192253/306548/171304/84428/500450/313254/85248/289785/81822/65261/29489/25132/311024/363925/171339/81633/361415/171041/316226/246118/316333/24851/366069/6415…
94	rno04550	Signaling pathways regulating pluripotency of stem cells	0.00227865	87	4359	142	9168	0.0199587	0.0154887	0.612676	79257/25366/24185/81649/24514/25718/315294/100360552/25125/367944/24882/140590/364754/288151/24703/59112/58868/64512/64558/315196/282581/25431/266608/353305/29513/84489/309457/299611/64566/316526/25261/500047/79114/50689/25646/363913/366508/24881/499593/25296/25631/58960/114505/689314/25114/689883/317674/282582/303811/24577/29357/124451/316527/25022/294503/29414/84027/29381/303181/114850/171046/1…	94	rno04918	Thyroid hormone synthesis	0.000401562	48	4006	73	9168	0.011982	0.00796248	0.657534	302950/24680/64532/406169/362862/24826/81646/305509/25617/24896/362339/81678/25679/81666/24211/24681/25650/85240/116598/298376/29144/84420/266807/64508/29132/25360/25289/54314/24212/29216/29639/24213/116686/25262/25390/29322/24186/24654/81819/25031/500131/29440/25023/362165/81636/29241/79255/81647
95	rno04659	Th17 cell differentiation	0.0026036	66	4359	104	9168	0.0151411	0.0113438	0.634615	116465/299331/316241/29591/81649/24514/25124/25125/171333/24674/25126/100361294/25084/301252/309165/25690/25493/294269/29513/24516/81810/24932/24984/24705/56718/50689/24675/362896/24918/25466/81525/59086/25271/25631/100361818/689314/50658/24986/29357/314322/116554/25272/81736/85420/50662/25704/311658/84351/303496/288905/25300/84598/25663/116590/83574/24499/301348/361400/29560/294274/301291/315609…	95	rno04929	GnRH secretion	0.000425513	43	4006	64	9168	0.0107339	0.0069808	0.671875	81662/29716/24680/54262/114244/56827/25388/81678/25149/25679/81666/24681/85240/114493/24239/25387/50689/116560/84390/170911/78976/54261/58960/682930/25233/24185/83535/25262/29717/114862/29322/25513/24654/25031/25743/24703/140933/83633/25023/116590/29741/54263/29414
96	rno04933	AGE-RAGE signaling pathway in diabetic complications	0.00325194	64	4359	101	9168	0.0146823	0.0110166	0.633663	85431/83571/24185/29591/81649/24514/25544/25124/64465/25125/24680/25126/25717/29340/309165/25023/25402/170538/81809/83785/29513/25661/24516/81810/24649/29393/363265/50689/24655/114633/366508/24918/59086/25631/25031/100361818/140693/689314/29337/24600/50658/25584/24617/29357/363875/116554/29414/25272/81736/24654/84482/25522/24224/84032/290905/25513/287745/60664/116590/25233/24330/293621/60352/29741	96	rno05145	Toxoplasmosis	0.000460908	68	4006	111	9168	0.0169745	0.0121073	0.612613	116465/81664/117036/25309/25125/63879/50658/64639/114495/140433/300177/81736/171369/24468/192362/309361/311862/24514/300438/100361294/25290/58918/282819/81809/313121/24599/689314/25625/50689/315139/25717/25124/497931/316758/84351/25233/24185/78971/303200/81649/64044/24981/114517/24963/25272/301059/50664/116590/116554/24224/25686/29414/309816/305078/60371/85483/60352/84598/24511/24888/81745/309165…
97	rno05222	Small cell lung cancer	0.00325194	59	4359	92	9168	0.0135352	0.0100349	0.641304	305078/83571/24888/291105/24185/313666/498709/60398/687813/316758/117036/309165/58918/25402/309816/311786/25493/25661/114851/25473/25309/363265/399489/307582/114483/192362/311862/366508/140433/25271/360606/25112/24577/116502/303285/24706/24511/362485/29414/25614/81736/24224/84351/171525/78971/362788/290905/25513/60661/114517/78963/60664/83574/25729/25233/50557/60371/361801/29741	97	rno04914	Progesterone-mediated oocyte maturation	0.000460908	58	4006	92	9168	0.0144783	0.0100349	0.630435	81664/302950/307511/680006/50658/64532/314642/305509/24505/305420/297176/304490/54237/301252/81771/84420/29398/689314/117269/64508/50689/685029/170911/171102/24506/25289/296558/293502/25203/25233/24185/498146/261730/501560/311412/25513/81649/25718/24703/25272/360643/116590/116554/361389/81636/29741/25686/29414/192209/25154/293056/29241/60352/29516/299331/29513/24482/366381
98	rno04068	FoxO signaling pathway	0.00325194	82	4359	134	9168	0.0188117	0.0146161	0.61194	24954/306330/24248/83571/24506/83722/24185/29591/81649/25718/81758/361042/25125/29376/65218/24703/25717/29157/81809/24787/689954/364637/29513/84480/114851/81810/313845/314856/301518/83803/494444/84600/314621/60421/25139/50689/29733/54244/294515/366508/25313/24505/59086/25631/58960/24329/689314/171497/50658/25112/311622/25467/25515/84021/25325/116554/29414/25272/84482/171498/29547/84351/24414/6403…	98	rno05222	Small cell lung cancer	0.000460908	58	4006	92	9168	0.0144783	0.0100349	0.630435	25164/117036/25309/63879/498709/60661/140433/81736/25112/192362/362485/25271/309361/311862/25661/58918/291105/24599/362788/114483/116502/311786/170911/78963/24577/316758/360606/363265/84351/25233/24185/78971/83571/25513/60398/399489/25614/114517/171525/24224/83574/24706/29741/29414/309816/305078/290905/60371/313666/24511/24888/309165/25729/58919/50557/499655/299626/25493
99	rno04976	Bile secretion	0.0034607	60	4359	94	9168	0.0137646	0.0102531	0.638298	365549/58978/25240/25073/24211/297386/89776/396527/25428/84420/24213/64532/170924/24778/155192/294930/25650/64508/25390/303879/24912/29132/84484/54262/83500/140668/83569/24896/305509/25271/24782/170913/25293/65054/24769/25315/81779/24861/24646/300438/60351/396552/302950/114628/29241/293508/170698/24784/24891/81636/80899/25303/25552/50572/25289/83808/84396/24780/574523/24904	99	rno04340	Hedgehog signaling pathway	0.000574086	36	4006	52	9168	0.00898652	0.0056719	0.692308	84392/289712/64033/113927/114029/690516/362356/25372/25388/302938/25273/289338/140588/25387/64823/301073/64462/291936/361769/29216/296532/84399/303614/89830/84027/25238/289711/361765/304729/301555/24224/29499/65278/64086/140589/58919
100	rno05140	Leishmaniasis	0.00377662	47	4359	71	9168	0.0107823	0.00774433	0.661972	314436/116465/54243/81649/24514/304966/25124/24799/25717/309165/25023/81809/25493/300177/29260/294269/29513/24516/171361/24232/24984/50689/309684/81525/500904/59086/25021/689314/64546/24986/24511/314322/25325/315139/81736/84598/364018/311144/116590/114553/294274/81520/301059/116689/60352/287287/116591	100	rno05142	Chagas disease	0.000582716	64	4006	104	9168	0.015976	0.0113438	0.615385	116465/81664/81662/64202/246097/24498/50658/300177/305509/81736/117281/266610/24896/81810/29591/498012/309361/81666/85240/81809/24672/24599/25245/689314/25625/246255/50689/24617/170911/25717/117279/89788/24232/84351/25233/25087/24185/29322/25513/24310/81649/24654/24611/64044/25031/25272/301059/50664/116590/116554/29741/25686/29414/60660/60352/117256/25300/309242/309165/29513/24673/24516/25385/254…
101	rno00564	Glycerophospholipid metabolism	0.00392888	62	4359	98	9168	0.0142234	0.0106894	0.632653	363159/306582/362713/314553/114101/360426/290843/246115/64369/362219/497978/192259/362866/308309/363521/29194/192260/170919/89841/84470/289733/25511/60666/85311/24913/29367/296048/29387/361467/100361138/313997/246246/362792/25666/679692/81821/360843/140866/498741/312828/25097/362434/313977/25514/680466/25096/293620/681361/688705/29653/81925/316737/192270/29526/691810/54248/361401/309014/100359680…	101	rno04723	Retrograde endocannabinoid signaling	0.000638872	88	4006	151	9168	0.021967	0.0164703	0.582781	81664/81667/29716/302950/81658/301123/50658/24680/64532/305509/681418/362344/81728/257648/301458/81678/24922/25679/81666/64539/24681/304289/85240/84556/114493/24239/499529/83612/84420/296658/293655/362837/689314/681024/64508/50689/25398/299954/116560/296757/294962/25289/29254/100911581/309207/25248/682930/266767/79211/50592/678759/25262/58979/29322/81649/293130/24418/24654/29629/289606/299739/254…
102	rno05223	Non-small cell lung cancer	0.00410716	48	4359	73	9168	0.0110117	0.00796248	0.657534	291105/54355/24185/64639/25125/60398/24680/24703/25126/25023/58918/314906/114851/313845/399489/114483/50689/294515/24716/366508/24918/25313/25271/58960/24329/29337/25112/117550/311622/266802/116502/24706/29414/24553/24827/171525/81504/311024/25513/60664/116590/83574/313861/85384/25233/293621/361801/29741	102	rno05226	Gastric cancer	0.000638872	88	4006	151	9168	0.021967	0.0164703	0.582781	25313/25164/113927/29134/293649/25022/56718/58868/313845/25112/81810/362485/114858/29591/363913/25271/364754/361388/308692/500047/24881/291105/81809/317674/293990/361696/116502/50689/54250/266608/64512/25631/64558/24329/170911/303811/303251/299611/25717/81679/24577/282581/297357/85385/314612/58960/315196/25233/66019/24185/83721/83571/679869/84027/25513/29369/316526/399489/312451/24553/81685/16145…
103	rno04664	Fc epsilon RI signaling pathway	0.00420094	44	4359	66	9168	0.0100941	0.00719895	0.666667	81515/24185/363855/81649/24680/24703/29624/29513/313845/303200/50689/295378/366508/25156/58960/25155/689314/29337/50658/84477/54259/296603/363875/116554/29414/25272/25150/81504/114495/691810/366957/25513/155918/60664/116590/25290/85384/116630/24495/25233/293621/60352/29741/287287	103	rno05418	Fluid shear stress and atherosclerosis	0.000638872	88	4006	151	9168	0.021967	0.0164703	0.582781	24314/24600/50658/362862/114495/58920/116484/25216/81736/289197/25404/686922/66026/309361/499417/25615/365057/501110/29583/25266/301252/494500/83619/363855/24628/313121/499688/366957/81822/689314/24421/25625/29487/81869/113894/25698/170911/24323/114856/25697/24771/117022/25296/24424/84351/25233/363875/81686/24185/83785/83805/29302/25513/24242/81649/307618/79462/29568/79558/25614/25272/310635/3640…
104	rno04915	Estrogen signaling pathway	0.00420286	82	4359	135	9168	0.0188117	0.0147251	0.607407	81664/299331/362339/24468/24185/24244/85385/81666/81678/84420/81646/24703/361810/25679/301252/287679/25601/24790/25743/170538/24472/64532/24516/313845/362862/500131/64508/60460/406169/24705/50663/81657/50689/299864/287701/313929/366508/24896/305509/25031/58960/24329/24600/25686/25154/114858/25262/266717/83633/450231/314322/29414/679845/24654/314612/24963/24224/29713/302950/83805/29241/293508/2482…	104	rno04218	Cellular senescence	0.000674265	105	4006	185	9168	0.0262107	0.0201789	0.567568	25164/24498/64033/29716/25594/365895/25176/114495/56718/26954/81736/294800/25112/368153/81810/362485/29591/25193/66026/309607/83531/24356/81678/100361818/85482/289014/25679/83532/294515/54237/24988/291105/100360427/81809/83617/498411/29154/114483/689314/362342/29344/365527/29153/50689/680111/25631/60445/113894/24617/170911/171102/363924/81758/296344/25717/24577/58960/313048/24747/25203/25233/2945…
105	rno04062	Chemokine signaling pathway	0.00437051	107	4359	182	9168	0.0245469	0.0198517	0.587912	81664/81667/287942/81515/25537/24185/24514/25372/85385/64639/363682/81666/25124/64465/25125/59076/25387/84420/58979/24703/362505/25126/311647/309165/25023/79218/29431/170538/81762/25493/64532/288774/313845/64508/89808/54258/50689/294962/295378/360820/294515/366508/81525/497932/50646/305509/245920/25156/25031/29337/25686/114858/361714/80850/81503/117551/81918/296603/363577/79113/24772/363875/29414…	105	rno05220	Chronic myeloid leukemia	0.000676608	50	4006	78	9168	0.0124813	0.00850785	0.641026	84577/287942/64639/81736/313845/25112/81810/29382/114858/29591/309361/291105/81809/311860/114483/24918/116502/50689/25631/170911/25717/24577/85385/314612/58960/84351/25233/24185/83571/54245/25513/50662/84477/399489/24703/116590/679845/171525/25622/29741/29414/294924/81717/85384/24888/309165/58919/299626/25126/25493
106	rno04611	Platelet activation	0.00447701	77	4359	126	9168	0.0176646	0.0137435	0.611111	501203/81664/81515/25202/25537/24185/81649/361618/84006/81666/81678/306400/84420/116670/25679/288057/81762/64532/309186/29513/64630/60323/64508/29393/29251/24668/50689/366508/367072/24886/25206/497932/24896/305509/25031/25155/81822/689314/29337/25505/24600/24366/25686/361714/25262/54286/24511/29414/24654/116669/25150/25523/25522/24693/302950/29302/83805/29241/293508/66012/81636/84032/691810/25439…	106	rno05217	Basal cell carcinoma	0.000923982	41	4006	62	9168	0.0102346	0.00676265	0.66129	29134/58868/25112/363913/364754/500047/24881/25273/317674/293990/140588/29373/116502/266608/64512/64558/303811/303251/299611/291936/361769/282581/315196/25296/83721/89830/679869/84027/316526/312451/161452/287357/304729/303181/171525/29499/24882/64566/140589/140584/299626
107	rno05221	Acute myeloid leukemia	0.00451312	45	4359	68	9168	0.0103235	0.0074171	0.661765	353227/81679/24185/116636/116663/64639/25125/24703/25126/309165/60350/361696/24649/313845/312451/24705/56718/307403/679869/50689/366508/24918/25021/58960/25682/24577/29414/81736/140635/50662/84351/81504/25513/60664/116590/63840/85384/116630/161452/362489/24495/25233/293621/29741/83840	107	rno01200	Carbon metabolism	0.000952246	71	4006	119	9168	0.0177234	0.0129799	0.596639	307270/362404/298942/50655/360975/83688/25104/25058/361071/24248/361602/298596/24479/24368/361596/308100/25060/24333/24334/81708/311569/58835/83522/24399/292804/362383/293829/24383/24385/24642/301384/170587/296259/100145871/24624/293820/290636/114508/24189/290566/81654/157074/24959/309312/306586/498695/360816/24401/79250/289217/25741/497840/298655/114597/25059/50681/25721/25014/60416/64524/24377/…
108	rno00760	Nicotinate and nicotinamide metabolism	0.00455877	27	4359	37	9168	0.00619408	0.00403578	0.72973	297508/316421/304539/100125370/299638/493909/365699/499330/85496/290029/315085/25668/306840/303745/289095/310378/54349/367323/292875/293504/316424/298653/58813/81506/293615/100360582/353255	108	rno04066	HIF-1 signaling pathway	0.00126193	68	4006	114	9168	0.0169745	0.0124346	0.596491	116465/25313/24954/89807/24498/54251/25058/25125/24600/24680/299618/56718/81736/24825/361258/24505/25060/24333/24334/89805/64525/24245/24534/24681/24383/171140/54702/24599/296269/361696/363275/50689/24617/24329/170911/24189/24533/24506/24323/24499/58960/25233/24185/25400/83785/83571/25738/25513/25741/25718/29560/117045/24246/25059/25023/24778/116590/24224/116636/29741/29337/29414/60416/315963/295…
109	rno01250	Biosynthesis of nucleotide sugars	0.00455877	27	4359	37	9168	0.00619408	0.00403578	0.72973	297417/246232/289827/311530/498272/291095/292804/114711/25059/297393/25058/300089/363145/287835/24645/296560/298003/83472/360518/24385/114860/361245/296117/363109/310935/312826/252899	109	rno04961	Endocrine and other factor-regulated calcium reabsorption	0.00126193	39	4006	59	9168	0.0097354	0.00643543	0.661017	29598/302950/24680/308578/24896/81666/24211/24681/24873/83504/25650/85240/116561/140694/25245/25751/29715/29132/25289/24212/81637/24215/56813/29639/24213/81830/29599/292872/25390/24594/29322/292868/24890/24654/171574/25031/25023/140448/29600
110	rno05020	Prion disease	0.00539714	154	4359	273	9168	0.0353292	0.0297775	0.564103	288088/293130/192277/83531/680532/171082/116549/25617/365388/298596/690848/362339/29445/309159/83806/681418/363425/497902/24468/29676/681024/81649/362344/289990/157074/83532/64639/81678/24412/307351/81646/117036/29467/24674/29668/257648/25679/641434/313421/29754/689560/311078/252934/58918/25402/100911483/25404/81650/170538/29673/362119/24472/25282/314906/29513/25496/685322/29213/500131/293652/245…	110	rno05210	Colorectal cancer	0.00126193	55	4006	89	9168	0.0137294	0.00970768	0.617978	25313/64041/25309/29134/50658/81709/64639/116546/56718/313845/25112/81810/29591/499505/24827/29183/25311/58918/81809/366957/361696/116502/50689/25631/81757/24329/170911/299611/25717/24577/58960/25233/363875/24185/679869/84027/25513/312451/81685/161452/24703/25272/116590/116554/171525/24224/29622/29741/29414/317673/85384/64547/58919/24516/299626
111	rno04370	VEGF signaling pathway	0.00568468	39	4359	58	9168	0.00894701	0.00632635	0.672414	24185/81649/64639/64465/315994/24674/24680/170897/24703/25023/58918/83785/29513/289014/50689/24675/360820/366508/58960/24471/308589/689314/29337/24600/363875/29414/25614/314612/311658/83805/691810/366957/25513/60664/116590/25233/293621/60352/29741	111	rno05235	PD-L1 expression and PD-1 checkpoint pathway in cancer	0.00126193	55	4006	89	9168	0.0137294	0.00970768	0.617978	116465/25313/303604/25125/81650/114495/56718/81736/309361/100361818/24514/24932/116689/60462/301626/364867/689314/361696/266802/301348/50689/24329/170911/25124/58960/84351/25233/24185/313861/25738/303200/25513/81649/29560/24674/85420/24703/301059/116590/311658/25622/29741/29414/60352/84598/361400/25300/29748/171378/309165/29513/50557/29434/24516/25493
112	rno05214	Glioma	0.00575771	48	4359	74	9168	0.0110117	0.00807155	0.648649	291105/24245/24185/25718/24244/85385/24246/24680/24703/25023/171140/171503/114851/313845/314856/56718/399489/50663/114483/50689/25400/25050/366508/25313/58960/24329/29337/24629/114858/25112/25267/116502/29414/679845/314612/24827/171525/81504/691455/25513/60664/116590/24628/85384/25233/293621/50557/29741	112	rno04062	Chemokine signaling pathway	0.00143081	102	4006	182	9168	0.0254618	0.0198517	0.56044	81664/81667/287942/25156/50686/302950/25125/64532/64639/305509/81736/304109/313845/25372/306748/114858/25388/309361/311647/24514/81762/25537/81666/294515/245920/282832/85240/361714/296603/366957/81918/84420/81515/25414/25387/64508/50689/25326/360820/170911/59076/294962/25289/117518/85385/25124/314612/497931/84351/25233/171054/117551/363875/25734/362505/24185/54245/89808/58979/81503/83805/25738/84…
113	rno01232	Nucleotide metabolism	0.00575771	53	4359	83	9168	0.0121588	0.00905323	0.638554	299976/192357/25368/289276/295088/192252/117533/24184/363129/497778/83782/24165/246272/499956/362638/316077/313560/362720/64519/362329/24183/79127/613267/303179/85496/290029/360629/25095/361462/64467/85260/191575/29261/314416/619580/24834/171566/26956/311833/29223/83585/365985/304944/361443/497811/58813/290741/85269/298410/312373/315219/289801/100360582	113	rno00310	Lysine degradation	0.00144055	41	4006	63	9168	0.0102346	0.00687173	0.650794	290831/29539/298942/365155/290637/500281/64040/65183/498295/308100/308345/364785/312299/362078/100169747/170670/364975/311968/361798/316013/288583/362831/170898/29416/116552/310638/361688/299521/113965/25014/300901/313678/294924/303272/680537/689820/306764/297333/289372/296925/140547
114	rno01210	2-Oxocarboxylic acid metabolism	0.00583457	15	4359	18	9168	0.00344116	0.00196335	0.833333	50655/170587/307759/29416/114096/24479/303563/24401/25721/361596/79250/94173/300981/25179/81670	114	rno04721	Synaptic vesicle cycle	0.00144823	49	4006	78	9168	0.0122317	0.00850785	0.628205	140673/79213/25558/308578/116455/257648/296981/60422/116561/117596/84556/140694/83612/24898/25751/171148/50676/170667/25130/25531/84012/299971/83511/25012/25398/64829/29757/60355/366432/685232/266767/79212/81637/81802/29482/171574/286931/25716/116509/25550/64830/64832/25553/94170/25693/291969/116657/116664/299159
115	rno04972	Pancreatic secretion	0.00596455	65	4359	105	9168	0.0149117	0.0114529	0.619048	117554/117103/24211/25298/362052/81666/81678/25052/84420/24680/24213/29598/289733/25679/312273/689560/25023/83629/84590/64532/25650/64508/29387/25390/29132/140665/25668/84020/83731/84484/309139/25702/24896/305509/25031/24782/24269/24769/25391/25262/81779/24254/363875/24215/24654/29599/302950/29241/29526/81636/24260/296959/29693/81506/295347/29600/25289/113936/84396/24780/24332/362053/362347/84028…	115	rno04350	TGF-beta signaling pathway	0.00153448	63	4006	105	9168	0.0157264	0.0114529	0.6	84577/499508/25164/316742/24790/690516/362356/117275/117281/294503/81810/29591/363067/81762/59107/361178/100360427/81809/24672/29530/83837/361696/29373/83727/50689/680111/25631/85272/25717/24577/445442/50566/308739/25296/64507/303614/293135/54284/79558/245921/81516/25644/24373/29381/116590/367100/680931/25366/64549/81507/140590/315824/252834/252833/291023/29200/84604/25196/24673/81505/25261/29263…
116	rno05010	Alzheimer disease	0.00620449	214	4359	391	9168	0.0490938	0.0426483	0.547315	295928/288088/293130/24954/83531/25700/360827/680532/171082/85431/116549/365388/312781/298596/690848/365057/29445/79257/303630/293649/309159/83806/681418/497902/83765/24506/24185/29676/29154/363855/681024/362344/289990/157074/83532/24244/116671/64639/289754/246097/81666/315294/100360552/81678/24412/363229/29376/307351/25625/24882/312927/29467/78965/140908/364754/24674/29668/64044/24703/25679/6414…	116	rno00640	Propanoate metabolism	0.00159855	23	4006	31	9168	0.00574139	0.00338133	0.741935	362404/298942/361071/85239/116719/81708/311569/83522/24534/293829/170670/301384/296259/24624/24533/361465/314800/114597/50681/81632/29711/687008/140547
117	rno04146	Peroxisome	0.0064382	55	4359	87	9168	0.0126176	0.00948953	0.632184	282634/500006/310645/24248/85255/65192/65030/291076/83522/81727/288369/297570/24157/117265/84470/116718/360463/24479/501072/363516/24787/252898/114027/311849/266686/308518/303272/25541/24792/85239/84356/117243/680424/299196/685325/293589/308718/25284/300083/367323/84114/64461/361596/311203/50681/94340/497811/64460/171142/311446/286937/290645/113898/25288/113956	117	rno04668	TNF signaling pathway	0.00162519	67	4006	113	9168	0.0167249	0.0123255	0.59292	314384/246097/24498/63879/360640/50658/64026/406169/114495/312937/81646/81736/306886/266610/156767/362339/309361/365057/29146/245920/363855/313121/362788/689314/311786/24517/25625/50689/170911/315139/117279/24323/78965/680611/288731/84351/25233/24185/78971/89808/81503/303200/25513/116596/81649/64044/192126/500131/25272/362165/301365/116590/116554/29741/29414/60371/171551/60352/309165/79255/29513/…
118	rno00630	Glyoxylate and dicarboxylate metabolism	0.00660423	23	4359	31	9168	0.00527644	0.00338133	0.741935	50655/24248/308100/311569/171133/24624/170587/24957/287115/299857/24792/687008/309312/684314/688283/79250/287379/293829/311446/293949/296259/24551/81829	118	rno05163	Human cytomegalovirus infection	0.0016423	134	4006	248	9168	0.0334498	0.0270506	0.540323	314436/81664/81662/64202/81667/287942/246097/24498/24790/25309/302950/25125/29468/293024/24680/64532/406169/114495/56718/26954/81646/305509/81736/306886/313845/266610/368153/24896/303634/309607/362339/81678/309361/292892/100361818/25679/81762/25537/81666/24681/25267/58918/24988/291105/85240/366957/84420/114483/25414/689314/361696/116502/311786/365527/25625/64508/50689/360820/25637/60445/24329/170…
119	rno05217	Basal cell carcinoma	0.006649	41	4359	62	9168	0.00940583	0.00676265	0.66129	79257/315294/100360552/24882/364754/140588/58868/64512/64558/315196/282581/266608/114851/299611/312451/64566/316526/361769/500047/679869/363913/24881/25296/25112/317674/25273/282582/303811/116502/316527/84027/303181/29499/114850/304729/140584/89830/171525/287357/29134/161452	119	rno04670	Leukocyte transendothelial migration	0.00164588	69	4006	117	9168	0.0172242	0.0127618	0.589744	315509/81664/25156/500904/501203/24680/305679/304388/26955/81634/652929/81762/25537/24681/29583/306400/54319/296603/366957/81822/25414/689314/363925/63836/360820/170911/81521/297357/50685/308995/363875/81686/361517/65131/25738/25513/81649/307618/309684/50646/290485/54355/295347/25614/252857/25023/364018/65129/25622/307505/619374/29741/64465/29337/25686/300519/295378/24832/25021/304073/60352/59326…
120	rno04658	Th1 and Th2 cell differentiation	0.00671948	56	4359	89	9168	0.012847	0.00970768	0.629213	114125/116465/679028/316241/81649/24514/25124/171333/24674/25126/100361294/25084/309165/25493/294269/29513/156726/24516/25496/24932/29147/24984/50689/24675/56761/362896/24918/81525/29146/100361818/689314/50658/303101/64546/24986/310405/314322/116554/25272/81736/85420/25704/311658/84351/303496/25300/367264/84598/29492/116590/301348/361400/294274/315609/60352/287287	120	rno04932	Non-alcoholic fatty liver disease	0.00181056	91	4006	161	9168	0.0227159	0.0175611	0.565217	24954/252934/78968/246097/24498/50686/25309/301123/25282/50658/64026/298596/81736/681418/362344/81728/24505/298762/25271/301458/293448/289754/365057/64562/64539/301011/29702/499529/296658/293655/362837/689314/25520/311786/29376/309168/681024/301518/25625/299954/25278/170911/360631/24506/157074/24499/25086/84351/362897/25233/678759/363875/29445/300047/24185/171078/54322/289217/84027/25513/54318/81…
121	rno01240	Biosynthesis of cofactors	0.00676791	91	4359	154	9168	0.0208763	0.0167976	0.590909	294753/289219/288051/499328/289276/361338/289827/680668/24314/683630/171347/399684/24184/24312/24240/365314/396527/83782/25249/316342/361472/100125370/680308/293820/56823/360511/313560/29539/25709/294088/727679/64621/24434/365699/300089/299857/24183/363145/363069/25586/296167/315085/295663/361504/29498/83472/289352/289095/297805/29531/687266/25455/292875/191575/289934/24861/314416/25331/299195/68…	121	rno04976	Bile secretion	0.00182392	57	4006	94	9168	0.0142287	0.0102531	0.606383	25675/84484/396527/302950/64532/25240/294930/54262/25073/305509/24784/24896/25552/79111/303879/25271/170698/300438/24211/365549/25650/155192/25293/84420/154516/170924/64508/25303/80900/29132/89776/25289/24782/24891/24212/297386/29639/24213/24780/25390/24904/140668/396552/24912/50572/80899/60351/24778/170913/81636/25315/24777/29241/58978/24646/113992/84608
122	rno04270	Vascular smooth muscle contraction	0.00676791	83	4359	139	9168	0.0190411	0.0151614	0.597122	81663/81662/25202/360426/25745/25537/24244/81666/81633/81678/84420/116670/24680/25687/24703/289733/25679/288057/304813/29340/25023/366270/170538/81762/64532/298423/25026/60323/64508/24668/29716/29387/50663/296313/499076/50689/682930/24326/79433/308572/24221/24241/24602/367072/83731/25206/24896/305509/685867/25031/81749/58960/24582/25107/116564/25262/54286/24603/24239/24654/85420/302950/29241/2935…	122	rno00564	Glycerophospholipid metabolism	0.00190149	59	4006	98	9168	0.0147279	0.0106894	0.602041	100361138/293620/363159/497978/361467/314553/305166/363521/308309/362713/313977/690388/192260/29387/25666/361401/140866/140544/64369/83817/246115/192259/362866/362039/25062/362434/362792/114101/29359/306582/287644/311821/60666/29354/25097/309014/681361/688705/313997/170919/81925/29653/290567/25511/24653/294324/360426/54248/24913/25096/498741/312828/85311/100359680/310773/311341/289439/679692/2961…
123	rno04814	Motor proteins	0.00680898	111	4359	192	9168	0.0254646	0.0209424	0.578125	289168/501203/498834/171339/363448/360570/25745/83462/299121/309159/58945/300078/292165/65209/171296/309523/306548/300053/81633/192253/84428/307351/299850/24583/25485/362186/252902/314473/171304/65261/311570/315820/305012/85248/25486/314906/29213/117057/290561/353302/294286/25484/117557/304537/316226/296313/296554/365153/25132/316333/81655/246118/79433/24837/300218/308572/299509/266714/113886/296…	123	rno05415	Diabetic cardiomyopathy	0.00191539	117	4006	214	9168	0.0292062	0.0233421	0.546729	24954/297417/252934/24790/25594/24600/500904/301123/25282/25176/50658/24680/298596/56718/81736/681418/362344/81728/24505/81810/298762/689560/171087/171374/29591/25413/498012/301458/293448/83531/24245/360518/83532/64539/24681/301011/24383/100359982/171293/85240/282819/81809/171140/245965/499529/366957/296658/293655/362837/689314/29393/681024/29693/25631/299954/84032/25278/170911/24506/25391/157074…
124	rno04918	Thyroid hormone synthesis	0.00725326	47	4359	73	9168	0.0107823	0.00796248	0.643836	25617/362339/29216/54314/24211/24826/81666/29403/81678/24186/84420/81646/24680/24213/29144/25679/25023/499879/64532/266807/25650/362862/500131/64508/406169/25390/298376/29132/81819/114613/79107/24896/305509/29440/25031/25262/24654/25360/302950/29241/293508/81636/362165/25289/259233/84396/79255	124	rno04660	T cell receptor signaling pathway	0.00199071	62	4006	104	9168	0.0154768	0.0113438	0.596154	25156/300955/360640/50658/81736/313845/171136/309361/100361818/24932/116689/363855/313121/296603/301626/296078/689314/84492/301348/316369/50689/170911/155918/366962/58960/84351/25233/24699/24185/25738/84027/25513/116596/81649/25150/24674/85420/24703/25272/116590/116554/292756/311658/29741/64465/29414/295378/85384/60352/361400/25300/29748/81745/311450/171378/29431/25252/309165/29513/29434/24516/25…
125	rno04979	Cholesterol metabolism	0.00731424	34	4359	50	9168	0.00779995	0.00545375	0.68	25055/83531/29216/25073/306825/500564/58857/83532/24230/25428/266732/363675/291437/301517/155192/294930/116565/313210/81782/100361444/83569/83529/298296/296371/60431/362850/300438/299858/114628/361686/24538/25292/286898/25081	125	rno04213	Longevity regulating pathway - multiple species	0.00210435	41	4006	64	9168	0.0102346	0.0069808	0.640625	84577/24954/302950/24787/24248/64532/56718/305509/24505/24468/64562/65041/294515/287871/361845/25099/84420/361696/25520/29376/301518/64508/170911/24506/25289/25233/24185/25513/25718/373545/24963/83803/81636/29741/29414/84482/29241/25467/24472/24482/60460
126	rno04140	Autophagy - animal	0.00775197	88	4359	149	9168	0.0201881	0.0162522	0.590604	26954/313391/360827/64226/686505/24888/365601/303630/117103/64529/24506/24185/25459/25718/64639/502919/114859/29376/117279/24672/312927/308865/299188/292887/24703/81754/64391/140942/292156/170538/361696/678769/84480/689688/314621/308846/56718/50689/361879/365355/366508/499973/24505/29702/113894/58960/361946/50658/300240/299827/58845/25262/25467/288498/363278/84021/116554/29414/312647/25272/287871…	126	rno04664	Fc epsilon RI signaling pathway	0.00221362	42	4006	66	9168	0.0104843	0.00719895	0.636364	25156/50658/24680/114495/313845/54259/25290/363855/296603/29624/366957/81515/689314/50689/170911/155918/58960/25233/25155/363875/24185/25738/303200/25513/116553/81649/84477/25150/24653/24703/25272/116590/116554/29741/29337/29414/295378/85384/60352/81745/29513/311341
127	rno05213	Endometrial cancer	0.00798462	39	4359	59	9168	0.00894701	0.00643543	0.661017	314436/170922/79257/24185/64639/297357/24703/58918/114851/313845/299611/312451/679869/50689/294515/366508/25313/58960/24329/25112/24577/116502/29414/84027/307505/81685/171525/81504/25513/83502/60664/29134/116590/85384/161452/25233/293621/50557/29741	127	rno05221	Acute myeloid leukemia	0.00231797	43	4006	68	9168	0.0107339	0.0074171	0.632353	25125/64639/56718/81736/313845/309361/303413/63840/24918/361696/50689/366126/353227/170911/116663/81679/24577/58960/295279/140635/84351/25233/24185/679869/25513/50662/312451/161452/24703/24705/116590/116636/29741/29414/25682/307403/25021/85384/64030/309165/58919/24649/25126
128	rno05415	Diabetic cardiomyopathy	0.00812878	122	4359	214	9168	0.0279881	0.0233421	0.570093	89813/297417/288088/293130/24954/83531/171082/298596/690848/29445/24245/681418/362102/497902/171087/24506/24185/29591/681024/81649/362344/157074/83532/24246/24680/690987/641434/25717/24310/29754/689560/309165/25023/252934/303448/24790/100911483/170538/100359982/81809/25282/171140/29513/24778/81810/685322/293652/29393/245965/24668/301123/56718/24715/298762/25139/116550/25400/100188937/192241/36650…	128	rno04658	Th1 and Th2 cell differentiation	0.00231911	54	4006	89	9168	0.0134798	0.00970768	0.606742	116465/29492/303101/50658/81736/309361/100361818/24514/100361294/24932/156726/29146/25746/362268/367264/171333/25496/689314/24918/25084/301348/50689/25326/29147/25124/84351/679028/25738/116553/81649/303496/311332/24674/24981/85420/310405/25272/56761/116590/116554/311658/60352/84598/361400/25300/29748/171378/171334/309165/29513/309621/24516/25126/25493
129	rno05033	Nicotine addiction	0.00868834	28	4359	40	9168	0.00642349	0.004363	0.7	116638/24412/257648/29629/170796/65191/50592/24409/25451/266767/25398/24408/191573/29707/79211/25450/25302/29628/24922/289606/192258/29695/83612/24410/29689/81658/29694/25590	129	rno01250	Biosynthesis of nucleotide sugars	0.00249663	26	4006	37	9168	0.00649026	0.00403578	0.702703	246232/297417/311530/25058/498272/296117/498486/25060/360518/83472/292804/24385/291095/114860/297393/114711/300089/310935/25059/363145/24645/302915/289827/298003/312826/300036
130	rno05146	Amoebiasis	0.0104971	59	4359	96	9168	0.0135352	0.0104712	0.614583	81662/288779/305078/361241/89788/63836/81666/316758/117036/24680/81634/313421/25717/309165/25023/25402/309816/60350/81809/29260/25661/29393/25473/363265/307582/309684/192362/311862/366508/298288/24896/59086/25021/140433/305509/25031/24471/81503/64546/25325/305679/24611/25614/81736/24654/309242/117022/293508/84032/501854/29221/290905/25513/25663/60664/287709/117512/116630/29741	130	rno04972	Pancreatic secretion	0.00267948	62	4006	105	9168	0.0154768	0.0114529	0.590476	84484/29598/302950/24680/64532/305509/24896/689560/312273/81678/690388/25679/81666/24211/24681/84020/29387/25650/85240/83731/84420/64508/29693/29132/362039/25289/25391/29359/24782/25298/309139/24332/24212/24215/362347/363875/29639/24213/24780/81830/29599/25262/114629/25390/29354/83629/84590/29322/362052/24260/24654/295347/25031/25023/113936/81636/24254/25668/29241/117103/29600/25052
131	rno00520	Amino sugar and nucleotide sugar metabolism	0.0113449	34	4359	51	9168	0.00779995	0.00556283	0.666667	297417/246232/300757/289608/289827/311530/498272/291095/25035/302972/292804/114711/25059/297393/25058/300089/363145/287835/24645/296560/298003/83472/360518/24385/114860/683570/361245/304860/296117/289032/363109/113901/310935/312826	131	rno04215	Apoptosis - multiple species	0.00348626	24	4006	34	9168	0.00599101	0.00370855	0.705882	313876/64041/25309/63879/50658/64026/266610/58918/287606/116502/25625/78963/288753/78971/64044/25272/116554/24224/64625/60371/317673/24888/64547/297376
132	rno04625	C-type lectin receptor signaling pathway	0.0113449	68	4359	113	9168	0.0155999	0.0123255	0.60177	83477/171136/24185/81649/360640/24244/287362/25124/81678/64171/24674/64044/24703/309452/25679/309165/114090/29431/312937/170538/25493/29513/24516/288774/314856/289014/50663/50689/24675/365355/366508/367072/100361818/25155/689314/29337/305897/50658/117551/25262/24508/64546/363984/25325/116554/29414/25272/81736/108348076/311658/83805/84351/25622/691455/25513/361680/60664/116590/25482/361400/25233/2…	132	rno04659	Th17 cell differentiation	0.00363649	61	4006	104	9168	0.0152272	0.0113438	0.586538	116465/24498/25125/50658/56718/81736/81810/29591/25271/309361/100361818/24514/100361294/24932/25746/301252/291100/171333/689314/24918/25084/301348/50689/25326/25631/308977/24499/25124/84351/25738/25690/81649/303496/50662/29560/24674/24981/85420/25272/24705/116590/116554/25466/311658/83574/60352/288905/84598/361400/25300/29748/171378/25663/299331/309165/301291/29513/309621/24516/25126/25493
133	rno00513	Various types of N-glycan biosynthesis	0.0113449	30	4359	44	9168	0.00688231	0.0047993	0.681818	64701/362031/116967/300757/360475/294410/363160/290783/94273/25478/362625/309105/361174/500972/308757/308511/24390/432392/291770/81519/64445/100216475/295319/500306/367252/299756/315212/313231/303100/494342	133	rno00280	Valine, leucine and isoleucine degradation	0.00371193	36	4006	56	9168	0.00898652	0.0061082	0.642857	29539/298942/24158/64040/65183/63938/170465/308100/79238/81708/361215/293829/24157/170670/301384/65984/690163/24624/29637/316421/24513/54349/493909/83784/29592/24450/113965/81632/361884/25014/29711/687008/367112/171155/366463/140547
134	rno04750	Inflammatory mediator regulation of TRP channels	0.0116422	69	4359	115	9168	0.0158293	0.0125436	0.6	360426/24245/81649/24244/171384/81666/25245/81678/24246/84420/24680/25679/29340/25023/170538/64532/171140/29513/25364/298423/64508/24668/303200/50663/25400/366508/25466/24896/305509/25031/81749/59109/79123/689314/29337/50658/66026/25262/171518/116554/25272/29298/24654/63882/310738/85420/293989/302950/83805/25011/29241/293508/83790/81636/114495/691810/312896/691455/29597/25513/25663/60664/29277/25…	134	rno04550	Signaling pathways regulating pluripotency of stem cells	0.00379748	80	4006	142	9168	0.01997	0.0154887	0.56338	25125/29134/309457/25646/25022/84489/681178/58868/294503/363913/364754/24514/299210/500047/414065/24881/353305/317674/293990/689314/50689/367944/54250/266608/64512/25326/25631/64558/170911/303811/303251/299611/24577/282581/171046/305624/58960/315196/25296/25233/25231/79114/24185/83721/84027/25513/81649/316526/25718/686117/25509/79558/245921/24703/287357/303181/29381/116590/29741/306571/25366/2941…
135	rno04922	Glucagon signaling pathway	0.0121304	63	4359	104	9168	0.0144529	0.0113438	0.605769	59329/362339/24245/678739/360993/24185/24953/24642/83516/24244/81666/361042/81678/24246/60416/81646/24674/310615/690987/116719/25679/60581/29516/314388/171140/24778/25739/500131/301518/83803/25757/60421/50663/24675/25400/25741/54244/171366/24896/25031/25747/24385/25262/29634/24533/29414/24654/84482/293508/361377/81636/362165/373545/64561/691455/25623/64035/25233/24362/79255/24959/29353/308579	135	rno00230	Purine metabolism	0.00379995	75	4006	132	9168	0.0187219	0.0143979	0.568182	299976/363129/289276/117544/298881/117533/302950/81643/58964/64532/25028/365985/305509/362720/295443/246272/85496/81743/54410/308776/79222/84420/113911/24603/25206/85260/292072/289878/64508/50678/316077/24183/114248/24165/361443/25289/140929/311833/497757/287420/63885/140928/305149/25368/362329/66012/60398/294103/24627/245708/171566/81742/29691/81529/297389/114768/81636/81744/290646/309962/25638/…
136	rno05142	Chagas disease	0.0121304	63	4359	104	9168	0.0144529	0.0113438	0.605769	81662/81664/116465/24185/29591/81649/89788/246097/81666/25245/117279/25625/24672/64044/25717/24310/309165/81809/25493/300177/29260/29513/266610/24516/81810/24232/117256/117281/50689/366508/24896/59086/305509/25031/689314/498012/25686/50658/246255/24617/64546/29357/314322/25325/60660/116554/29414/25272/24611/81736/24654/309242/84351/25300/50664/25513/60664/116590/25233/301059/315609/60352/29741	136	rno00062	Fatty acid elongation	0.00401256	21	4006	29	9168	0.00524214	0.00316318	0.724138	84013/29411/170465/681337/26759/309449/170670/314304/54398/361992/300783/192272/171400/171402/498728/113965/50559/503049/29470/171155/140547
137	rno00220	Arginine biosynthesis	0.0128257	15	4359	19	9168	0.00344116	0.00207243	0.789474	24398/307759/25698/24957/59085/303563/24399/24598/24401/25721/24600/192268/29221/300981/81670	137	rno04930	Type II diabetes mellitus	0.00445581	32	4006	49	9168	0.00798802	0.00534468	0.653061	24954/29716/25058/50658/56718/24505/25060/257648/24385/84607/24239/29376/50689/25398/25559/170911/24506/84351/83535/29717/25513/29340/25059/25272/116590/116554/54234/29741/25522/246253/25467/89829
138	rno04110	Cell cycle	0.0128257	91	4359	157	9168	0.0208763	0.0171248	0.579618	84577/360908/29728/314642/316237/691318/685029/83571/292071/291105/361662/313304/312754/292206/290668/81758/313666/54237/361178/84576/313702/25578/287961/29486/305420/24672/360748/315958/500870/292263/25717/300084/310806/81809/312046/680111/295596/114851/363481/309179/84389/314856/54238/25577/494444/171102/399489/315330/304218/117281/114483/296558/54244/288671/246284/311412/59086/25631/362304/307…	138	rno00020	Citrate cycle (TCA cycle)	0.00469707	22	4006	31	9168	0.00549176	0.00338133	0.709677	362404/298942/50655/360975/25104/361071/298596/24479/24368/361596/24159/170587/290566/81654/157074/79250/289217/114597/24551/29554/81829/363061
139	rno04215	Apoptosis - multiple species	0.0130832	24	4359	34	9168	0.00550585	0.00370855	0.705882	313876/64041/24888/29884/25625/64044/317673/58918/25402/266610/25309/50658/64026/116502/287606/116554/25272/24224/78971/24596/78963/60371/64547/297376	139	rno00520	Amino sugar and nucleotide sugar metabolism	0.00471602	33	4006	51	9168	0.00823764	0.00556283	0.647059	246232/297417/311530/25058/498272/296117/498486/25060/289032/360518/83472/302972/292804/24385/291095/114860/683570/294673/25035/297393/365345/114711/300089/171015/310935/25059/363145/24645/302915/289827/298003/312826/300036
140	rno00240	Pyrimidine metabolism	0.0130832	36	4359	55	9168	0.00825877	0.00599913	0.654545	299976/288051/192252/24240/497778/83782/246272/499956/362638/316077/313560/362720/64519/79127/613267/85496/360629/65135/361462/85260/191575/29261/619580/24834/171566/81656/304944/65156/58813/290741/85269/298410/312373/315219/289801/100360582	140	rno04920	Adipocytokine signaling pathway	0.00504017	44	4006	72	9168	0.0109835	0.0078534	0.611111	25125/50658/56718/308579/81736/156767/116719/314621/25271/309361/24514/64562/117243/114024/25520/311786/29376/301518/25625/84351/25233/24664/24185/83506/301120/94340/85420/25757/373545/25272/24778/83803/25747/116554/25622/83574/29414/24536/83516/246253/25467/309165/89829/25493
141	rno02010	ABC transporters	0.0130832	36	4359	55	9168	0.00825877	0.00599913	0.654545	85264/116721/291923/310836/362302/289797/363516/170924/155192/25559/302395/316231/313210/84356/81642/299196/303638/140668/83569/289453/79248/170913/299609/24812/300664/24646/24565/498327/293442/114628/24891/287112/25303/25560/24811/83687	141	rno04978	Mineral absorption	0.00553932	36	4006	57	9168	0.00898652	0.00621728	0.631579	29598/312052/24784/24825/25552/79239/29292/170840/24211/365549/24873/303333/114246/25650/29715/29132/246234/664630/300051/29232/24212/24215/29639/24213/24218/29599/25548/114629/25390/25715/500946/84395/140448/29600/315963/24567
142	rno04152	AMPK signaling pathway	0.0130832	74	4359	125	9168	0.0169764	0.0136344	0.592	26954/24954/360827/691318/362339/117103/50671/312754/24506/24185/116636/83516/25664/25718/361042/501146/117276/29376/60416/24672/81646/50993/292887/310615/690987/303605/116719/60581/54283/25330/361696/309179/25435/500131/301518/83803/314621/25757/56718/117256/117281/25139/85239/25741/294515/83792/366508/682033/24505/246255/79434/25467/84021/60660/29414/287871/84482/363122/25735/65158/362165/37354…	142	rno04962	Vasopressin-regulated water reabsorption	0.00565945	29	4006	44	9168	0.00723914	0.0047993	0.659091	58945/288779/302950/65209/81646/252902/24896/362339/79434/24221/84428/25293/29489/64508/60355/25289/308961/298767/81830/25386/29167/299850/140734/500131/362165/29564/360500/290798/81655
143	rno04929	GnRH secretion	0.0130832	41	4359	64	9168	0.00940583	0.0069808	0.640625	81662/24185/114244/81666/81678/29717/114862/25387/24680/24703/25679/25023/25743/65206/29716/81657/50689/682930/83535/366508/54262/25031/58960/56827/25262/83633/29414/24239/24654/54263/29713/84390/25513/60664/116590/25388/25233/293621/29741/50599/116560	143	rno05213	Endometrial cancer	0.00572915	37	4006	59	9168	0.00923615	0.00643543	0.627119	25313/314436/29134/64639/313845/25112/294515/170922/58918/116502/50689/24329/170911/299611/24577/297357/58960/25233/24185/679869/84027/25513/312451/81685/161452/24703/116590/171525/307505/29741/29414/85384/83502/81745/58919/50557/299626
144	rno04971	Gastric acid secretion	0.0135453	47	4359	75	9168	0.0107823	0.00818063	0.626667	81664/24245/24211/24244/81666/81678/24246/54319/84420/24680/24213/25679/288057/25023/64532/171140/54305/25650/64508/25390/50663/65272/25400/29132/84020/24896/305509/25031/24782/81822/170899/25686/24216/25262/24654/302950/29241/293508/29718/24521/81636/24260/691455/24785/25289/84396/24780	144	rno04973	Carbohydrate digestion and absorption	0.00603162	30	4006	46	9168	0.00748877	0.00501745	0.652174	29716/25058/25060/25552/24211/365549/25650/100270683/85240/29573/170634/116569/29132/170911/286924/24212/25233/29639/24213/24185/25390/29322/25513/24654/25031/25059/25023/29741/29414/65197
145	rno04260	Cardiac muscle contraction	0.014139	54	4359	88	9168	0.0123882	0.0095986	0.613636	690848/29445/300992/497902/24211/140729/306243/29715/24213/25297/689560/252934/25282/312668/685322/290561/25650/29716/25390/117557/298762/682930/100188937/29132/24837/29209/59299/140447/140448/24782/29557/140728/293448/25391/500450/29275/24239/50688/25399/84347/140725/116600/58942/84683/29693/312981/140724/688228/84396/29248/654441/366448/360229/116601	145	rno04068	FoxO signaling pathway	0.00614011	75	4006	134	9168	0.0187219	0.0146161	0.559701	25313/24954/25164/24498/64033/60421/171497/24787/25125/24248/50658/29517/313845/24505/25112/81810/314621/29591/309361/64562/294515/246775/29548/81809/689314/364637/25520/29376/64670/301518/50689/25631/24329/170911/81758/24506/25717/58960/84351/25203/25233/171043/24185/494444/83571/25513/81649/25718/29547/24703/373545/171498/25272/83803/116590/116554/29741/29414/85384/84482/60352/360471/81745/3116…
146	rno04137	Mitophagy - animal	0.0159047	44	4359	70	9168	0.0100941	0.00763525	0.628571	140923/288584/360827/304579/116549/114490/24888/365601/246244/317376/64476/309165/24790/81650/171329/84480/24516/399489/294515/365355/499973/29702/113894/50658/299827/50522/685620/246294/116554/56816/25272/83805/501854/25094/312682/25482/29560/363254/292886/307641/100912032/293621/79255/361568	146	rno05020	Prion disease	0.00699125	142	4006	273	9168	0.0354468	0.0297775	0.520147	83806/252934/117036/24498/29716/25309/191573/29213/314906/192277/500904/307351/301123/25282/25176/287772/29671/50658/24686/406169/298596/64639/81650/81646/25617/681418/362344/81728/24468/25404/298762/689560/171374/24330/24408/289924/257648/301458/293448/83531/362339/81678/300218/287984/25679/83532/64539/24411/309159/301011/58918/29702/282819/298288/245965/114493/24239/117262/499529/366957/25496/2…
147	rno01212	Fatty acid metabolism	0.0162655	39	4359	61	9168	0.00894701	0.00665358	0.639344	84013/24158/308100/191576/50671/83522/140547/24157/60581/25618/501072/170670/25541/84575/25757/170465/54398/117243/83792/300783/301120/25287/64304/309449/680115/25413/289934/315173/50681/316124/498728/94340/171142/315851/171410/25288/171155/361802/308579	147	rno04146	Peroxisome	0.00786901	51	4006	87	9168	0.0127309	0.00948953	0.586207	29534/282634/25270/290645/308518/299196/24787/310645/81727/24248/85239/65030/311849/24479/361596/79238/252898/83522/84356/293589/24157/291076/117243/24599/114024/361413/117265/297570/85255/310682/25541/65192/114027/266686/94340/50681/308718/64460/84114/25284/303272/367112/79244/500006/685325/113898/305581/288369/24792/83519/291075
148	rno00563	Glycosylphosphatidylinositol (GPI)-anchor biosynthesis	0.0166094	19	4359	26	9168	0.0043588	0.00283595	0.730769	353304/296360/291132/362756/288041/316400/100365921/364032/300046/366478/361344/29640/303277/287159/295543/192263/363464/309051/288238	148	rno04136	Autophagy - other	0.00825922	22	4006	32	9168	0.00549176	0.0034904	0.6875	64226/56718/287871/499973/24672/313391/312647/303630/64670/363278/288498/686505/678769/363254/65052/688555/300240/361321/171415/363131/24673/362164
149	rno04924	Renin secretion	0.0166094	45	4359	72	9168	0.0103235	0.0078534	0.625	81664/25202/25240/64529/362052/24244/81666/81678/81646/24674/25679/29516/24310/366270/64532/29716/24715/50663/24925/682930/24675/24326/24602/83731/25206/24896/25031/498012/25686/29691/25262/24603/24239/24654/25523/29290/293508/66012/50678/691455/81529/25289/84023/362053/24324	149	rno00650	Butanoate metabolism	0.0103022	19	4006	27	9168	0.00474289	0.00294503	0.703704	308100/79238/361637/170670/65984/117099/690163/361638/29637/314196/24450/113965/81632/24763/25014/367112/24380/366463/140547
150	rno05207	Chemical carcinogenesis - receptor activation	0.0168501	127	4359	228	9168	0.0291351	0.0248691	0.557018	81664/114125/64041/299331/362339/65030/24185/59110/362809/116636/24514/25242/84410/64639/24917/396527/25125/25387/84420/81646/282827/24680/100314213/24703/257648/170633/25126/686922/301252/309165/25023/25690/29487/85245/361696/64532/83785/24516/501110/117269/24300/170700/313845/362862/500131/64508/29716/406169/171102/56718/399489/50689/289197/114846/24925/682930/289440/366508/24918/24881/25313/29…	150	rno04260	Cardiac muscle contraction	0.010647	51	4006	88	9168	0.0127309	0.0095986	0.579545	252934/29716/25282/24852/306243/116600/298762/29209/689560/293448/312668/84347/24211/301011/25650/500450/25399/114493/24239/363925/29715/29693/50688/29132/24851/140726/25278/25391/24782/682930/29248/24212/362897/29639/24213/29445/300047/290561/54322/25390/59299/140725/58942/300992/140728/140724/140448/117557/497902/25297/366448
151	rno00510	N-Glycan biosynthesis	0.0171432	35	4359	54	9168	0.00802936	0.00589005	0.648148	64701/362031/116967/360475/294410/245960/303693/363160/290783/65271/305291/94273/301155/25478/362625/362547/296624/361174/500972/295051/29640/308757/293721/29582/24390/432392/81519/296394/295319/367252/299756/315212/313231/303100/494342	151	rno05146	Amoebiasis	0.0107425	55	4006	96	9168	0.0137294	0.0104712	0.572917	81662/117036/24498/288779/361241/24680/140433/305509/81736/24896/291085/305679/192362/81634/311862/25661/81666/24681/85240/81809/298288/24599/29393/63836/84032/313421/170911/25717/24471/89788/316758/84352/363265/117022/29448/81503/29322/25513/309684/24654/24611/25031/25614/25023/266775/117512/29741/309816/305078/290905/25021/171551/309242/25663/309165
152	rno05208	Chemical carcinogenesis - reactive oxygen species	0.0171432	130	4359	234	9168	0.0298234	0.0255236	0.555556	288088/293130/83531/171082/85431/24248/298596/690848/24314/365057/29445/681418/497902/65030/24185/363855/681024/81649/25242/360640/362344/157074/83532/64639/24697/24703/641434/686922/29754/309165/252934/25690/29487/100911483/170538/25493/24787/25282/83785/29513/24516/685322/501110/313845/83619/293652/245965/301123/298762/50689/289197/114846/116550/289440/100188937/192241/294515/29645/304784/36650…	152	rno04923	Regulation of lipolysis in adipocytes	0.0114798	35	4006	57	9168	0.00873689	0.00621728	0.614035	24954/81664/302950/64532/305509/24505/24896/24925/54286/24176/316122/84420/24603/29376/64508/170911/24506/25360/25289/29254/25233/24185/25513/24693/500292/24913/81636/29741/25686/29290/29414/25523/29241/29516/25467
153	rno05417	Lipid and atherosclerosis	0.017933	117	4359	209	9168	0.026841	0.0227967	0.559809	25617/85264/81515/24888/299331/365057/25537/24245/24468/24185/363855/307594/81649/24514/25664/25544/24244/287362/64639/289754/246097/64465/25125/24246/25625/29467/24674/24680/25696/64044/171068/301252/309165/58918/25402/311786/60350/266759/25493/24787/300177/24472/29260/171140/29513/24516/83584/60323/362862/83619/60460/25309/303200/313210/50663/50689/24675/25400/295378/366508/116544/500904/29702/…	153	rno05033	Nicotine addiction	0.0115488	26	4006	40	9168	0.00649026	0.004363	0.65	191573/81658/25302/24408/257648/24922/24411/83612/25398/266767/24412/79211/50592/24410/24409/29629/289606/25450/192258/54239/140674/140675/24947/29628/29694/25590
154	rno05163	Human cytomegalovirus infection	0.0180315	137	4359	248	9168	0.0314292	0.0270506	0.552419	81663/81662/26954/314436/81664/81667/287942/24223/362339/24750/25537/291105/24185/81649/116636/24244/246097/81666/81678/117539/25125/25625/84420/81646/58979/24674/24680/64044/24703/25679/365527/309165/25023/79218/58918/25402/24790/311786/81762/25493/361696/64532/83785/24747/29468/29513/266610/309607/114851/499400/60323/313845/500131/64508/89808/314856/25309/406194/406169/56718/399489/50663/114483…	154	rno04120	Ubiquitin mediated proteolysis	0.0118351	79	4006	145	9168	0.0197204	0.0158159	0.544828	313876/294331/308669/309758/690516/298652/289623/63879/309722/291553/314642/362356/689226/64631/361258/171136/83422/305420/64470/64525/56816/302938/304490/687633/81816/361013/116725/83614/313348/25489/291999/116667/363284/679949/295704/685029/361509/296558/308508/296161/140941/246216/292699/78971/85273/303614/361181/303478/311412/308384/295686/362377/304522/296956/361765/360643/301555/361389/6037…
155	rno04720	Long-term potentiation	0.0190456	42	4359	67	9168	0.00963524	0.00730803	0.626866	24245/24244/81666/81678/24412/24246/24674/24680/24703/25679/25023/171140/117269/24668/50663/50689/24675/25400/54244/25050/305509/25031/58960/50592/24409/25262/24408/81771/24239/24654/58977/29241/293508/24418/24414/691455/24410/295347/116590/293621/79255/501560	155	rno04964	Proximal tubule bicarbonate reclamation	0.0120154	16	4006	22	9168	0.00399401	0.00239965	0.727273	84484/25240/24784/24399/24211/25650/192268/29132/24212/29639/24213/25390/24398/170943/24551/252919
156	rno05134	Legionellosis	0.0196014	37	4359	58	9168	0.00848819	0.00632635	0.637931	116643/79245/54243/24468/24799/64044/309452/81754/309165/58918/25402/64310/60350/25493/24472/29260/84480/287276/171361/24232/60460/25309/361842/309684/25021/81503/64026/64546/79119/81736/24963/298784/287269/293408/78963/312682/301059	156	rno04662	B cell receptor signaling pathway	0.0136145	46	4006	79	9168	0.0114828	0.00861693	0.582278	25156/81736/313845/54259/309361/100361818/116689/296603/366957/81515/313874/65038/50689/25621/170911/58960/84351/25233/25155/363875/361493/24185/84027/25513/365948/294048/24674/24703/25023/116590/311658/29741/29337/29414/364403/289395/295378/85384/361400/499356/29748/171378/289211/309165/24516/25493
157	rno04714	Thermogenesis	0.020138	131	4359	237	9168	0.0300528	0.0258508	0.552743	26954/288088/293130/500569/171082/64226/298596/690848/297867/362339/365057/29445/361825/681418/497902/681024/81649/362344/83516/25664/157074/690441/171379/29304/301020/289522/103693419/361925/84420/81646/292887/299638/291406/641434/56769/25330/29754/499214/25248/252934/100911483/140608/361696/83833/25282/64532/29513/361745/685322/117269/313845/500131/64508/293652/680931/245965/301518/25629/83803/…	157	rno01524	Platinum drug resistance	0.0136979	48	4006	83	9168	0.011982	0.00905323	0.578313	246097/64041/25309/63879/81709/64639/289197/266610/686922/309812/499505/365057/501110/494500/58918/499688/116502/24421/50689/29487/25303/81869/170911/316235/78963/24424/25233/24185/24218/78971/25513/64044/81685/116590/171341/24224/64625/29741/361100/29414/298074/60371/497672/317673/24888/81745/25385/300850
158	rno04974	Protein digestion and absorption	0.0233792	61	4359	103	9168	0.013994	0.0112347	0.592233	315439/24211/29715/298069/301012/298873/361821/25052/24213/60372/312273/499431/685612/314981/65206/294027/303148/25043/116726/25684/294279/25650/664630/29393/25390/363265/50567/85250/29132/84020/60379/140447/25727/140448/85251/366474/298101/85490/24269/29484/117261/25550/304021/24784/84551/170566/84032/296959/83509/290905/305104/302668/25412/364241/113936/84396/24332/362347/24590/246235/362584	158	rno00534	Glycosaminoglycan biosynthesis - heparan sulfate / heparin	0.0139333	17	4006	24	9168	0.00424363	0.0026178	0.708333	364476/64133/294449/303218/364675/310803/84406/64134/311215/316325/299907/293451/292155/295430/362035/313610/298690
159	rno00600	Sphingolipid metabolism	0.024613	35	4359	55	9168	0.00802936	0.00599913	0.636364	300757/360833/58970/246115/64369/300129/366697/366984/94338/314360/170897/304208/316033/64828/84431/25524/303729/361213/298399/353229/301118/308589/114104/303790/286896/314438/301543/313339/310667/192270/499174/117185/362275/315222/684536	159	rno05170	Human immunodeficiency virus 1 infection	0.015901	121	4006	234	9168	0.0302047	0.0255236	0.517094	81664/81662/64202/81667/287942/246097/65172/25309/307511/308937/29468/50658/29524/24680/362356/64639/114495/56718/300177/81736/306886/266610/156767/368153/29663/309607/64470/64525/81678/309361/292892/100361818/306332/25679/24932/81666/24681/54237/58918/24988/363855/313121/29271/366957/296078/689314/361696/116502/311786/365527/25625/50689/360785/360820/170911/315139/294962/58960/24747/84351/367304…
160	rno04136	Autophagy - other	0.0261497	22	4359	32	9168	0.00504703	0.0034904	0.6875	313391/64226/686505/365601/303630/502919/24672/678769/689688/56718/499973/300240/58845/288498/363278/312647/287871/688555/363131/361321/171415/363254	160	rno05012	Parkinson disease	0.016026	138	4006	270	9168	0.0344483	0.0294503	0.511111	81664/83806/294331/252934/306009/25309/29213/314906/363229/307351/301123/25282/25176/287772/29671/50658/64532/298596/116484/24316/25617/681418/362344/64631/81728/295928/24896/291733/298762/171374/289924/287069/301458/293448/83531/289754/81678/24245/300218/287984/56816/294281/140926/29253/365057/25679/83532/64539/309159/301011/83619/58918/29702/282819/171140/245965/117262/499529/24898/361986/29665…
161	rno03022	Basal transcription factors	0.0286034	27	4359	41	9168	0.00619408	0.00447208	0.658537	306516/246770/361580/294018/291703/316216/308415/682902/316123/353256/316711/84389/307485/294236/317256/170844/171152/373541/81674/100360100/266713/307927/689030/303918/81673/83830/680050	161	rno00260	Glycine, serine and threonine metabolism	0.0167131	25	4006	39	9168	0.00624064	0.00425393	0.641026	25257/298942/366959/24250/58835/29253/24642/65155/29473/293820/114123/24959/309312/306586/114027/81508/360816/24962/83784/296973/245961/303272/290551/304429/24792
162	rno04920	Adipocytokine signaling pathway	0.0288253	44	4359	72	9168	0.0100941	0.0078534	0.611111	316241/24185/24514/83516/156767/361042/25125/29376/25625/116719/309165/311786/25493/24778/301518/83803/314621/25757/56718/25139/117243/301120/81525/25271/25747/50658/25467/84021/116554/29414/25272/81736/316124/85420/84351/25622/373545/94340/83574/171410/25233/25288/361801/308579	162	rno05169	Epstein-Barr virus infection	0.0167954	117	4006	226	9168	0.0292062	0.024651	0.517699	84577/64202/83806/246097/24498/64033/25309/25125/29468/360640/287772/246268/50658/114495/300177/81736/306886/266610/171369/25112/368153/362485/25406/25193/309607/289924/363067/309361/288264/292892/287984/494202/100361294/156726/245920/58918/362268/24988/291105/363855/313121/360801/54287/117262/363984/362788/81515/114483/689314/297989/25489/116502/311786/365527/316077/65138/25326/170911/78963/3151…
163	rno00450	Selenocompound metabolism	0.0304145	13	4359	17	9168	0.00298234	0.00185428	0.764706	81522/297437/24962/679383/295443/363285/294103/58819/50551/291314/311844/541589/361661	163	rno04137	Mitophagy - animal	0.0172167	41	4006	70	9168	0.0102346	0.00763525	0.585714	292886/24790/50658/81650/171329/56816/294515/499973/29702/64670/685620/287156/113894/303351/140923/363254/303554/114490/288731/29448/304579/299827/360827/83805/316214/29560/399489/25094/25272/365355/116554/59319/24888/312682/192255/309165/79255/100912032/24516/361568/25482
164	rno04964	Proximal tubule bicarbonate reclamation	0.0304145	16	4359	22	9168	0.00367057	0.00239965	0.727273	25240/24211/24398/361042/24213/24399/25650/25390/29132/84484/170943/252919/192268/24784/24551/84396	164	rno05211	Renal cell carcinoma	0.0172167	41	4006	70	9168	0.0102346	0.00763525	0.585714	287942/64639/24368/313845/361258/24827/24356/303185/64525/361388/24628/81809/54702/296078/50689/170911/29452/25717/58960/25243/25233/363875/24185/83785/54245/25513/29560/295347/24553/24703/24778/116590/292756/25622/29741/64465/29414/85384/311450/29431/24516
165	rno00280	Valine, leucine and isoleucine degradation	0.0346933	35	4359	56	9168	0.00802936	0.0061082	0.625	291450/294972/24158/301384/308100/81708/29637/316421/24624/140547/24157/25618/29539/501072/64040/170670/361884/493909/690163/170465/25244/29711/687008/29611/64304/81632/65984/54349/63938/361215/316424/293829/171142/171155/24450	165	rno04512	ECM-receptor interaction	0.0176849	50	4006	88	9168	0.0124813	0.0095986	0.568182	117036/257645/25259/315346/140433/25216/192362/25567/25406/116669/311862/116640/25412/25661/362285/304913/29393/24718/315981/310418/445442/316758/25592/360606/84352/363265/315744/24771/29643/25724/305104/29302/289486/364786/81008/25118/114517/117556/25460/29364/309816/305078/290905/24511/361821/29220/25304/29195/292406/25254
166	rno00534	Glycosaminoglycan biosynthesis - heparan sulfate / heparin	0.0362902	17	4359	24	9168	0.00389998	0.0026178	0.708333	310803/364476/114002/64133/84406/311215/64134/302489/292155/29633/299907/294449/316325/293451/56819/303218/298690	166	rno05167	Kaposi sarcoma-associated herpesvirus infection	0.0179587	112	4006	216	9168	0.0279581	0.0235602	0.518519	116465/81667/246097/24498/25309/25125/50658/114495/56718/81646/81736/266610/368153/89805/309607/81678/309361/288264/292892/311647/100361818/24514/289014/25679/100361294/58918/24988/291105/363855/24628/54287/363984/362788/81515/114483/689314/116502/311786/365527/25625/50689/54250/305831/170911/294962/79426/24577/24232/25124/497931/58960/24747/84351/25233/25155/171054/363875/25734/24185/65052/29982…
167	rno00020	Citrate cycle (TCA cycle)	0.0371451	21	4359	31	9168	0.00481762	0.00338133	0.677419	50655/361071/298596/157074/361042/170587/114096/24368/24479/25104/24159/114597/361596/79250/362404/290566/24551/81829/94173/25179/363061	167	rno00770	Pantothenate and CoA biosynthesis	0.018957	15	4006	21	9168	0.00374438	0.00229058	0.714286	300328/29539/363069/360511/65183/85496/54410/498992/287711/29592/294088/81656/65135/29142/298490
168	rno04350	TGF-beta signaling pathway	0.0373969	61	4359	105	9168	0.013994	0.0114529	0.580952	84577/54284/363067/499508/25366/29591/252834/361178/84576/24672/140590/25717/24790/300084/690516/81762/293135/81809/361696/59107/680111/81810/445442/680931/308739/25261/117281/50689/54244/25644/59086/117275/25296/25631/302822/24577/83727/29357/24373/294503/29381/85272/245921/50566/315824/54299/81516/303875/289264/367100/316742/116590/81507/25196/25495/81505/297893/289316/29200/252833/83840	168	rno05160	Hepatitis C	0.0196058	84	4006	158	9168	0.0209685	0.0172339	0.531646	25313/114859/246097/25309/25125/25577/246268/56010/64639/25073/81736/306886/117281/313845/266610/304388/25271/309361/56011/288264/292892/494202/300438/100361294/245920/27137/58918/29702/291105/24575/24672/54287/363984/362788/114483/25576/297989/116502/311786/25625/246255/50689/25578/25621/24329/170911/78963/117279/24577/25124/58960/84351/25233/24185/299827/65131/84027/25513/54318/290485/399489/64…
169	rno05202	Transcriptional misregulation in cancer	0.0378029	107	4359	194	9168	0.0245469	0.0211606	0.551546	84577/304758/291159/106146145/363067/311876/83571/24888/353227/81679/25692/289752/25664/56822/25718/313666/116663/84576/298894/309447/687813/301119/310687/29467/317376/361295/500453/309165/303828/304786/24790/25713/60350/246271/362831/25243/362316/114851/81810/367218/314856/54238/24705/362110/362176/307403/500047/54251/24883/81819/25021/25271/59109/499361/314423/25112/299606/362733/24577/317385/1…	169	rno05162	Measles	0.0216795	77	4006	144	9168	0.0192212	0.0157068	0.534722	114859/246097/24498/64033/25309/25125/246268/50658/64639/81650/300177/81736/266610/171136/24468/362485/25193/309361/288264/292892/494202/84589/100361294/25746/27137/58918/29702/313121/24575/54287/363984/362788/114483/24918/362675/297989/116502/25326/170911/78963/81521/25124/84351/299899/25233/24185/299827/83427/83571/84027/25513/54318/64044/24963/25272/301059/116554/24224/64625/29741/29414/363938…
170	rno00071	Fatty acid degradation	0.0378029	31	4359	49	9168	0.00711172	0.00534468	0.632653	291450/364975/24158/308100/291076/83522/100145871/140547/24157/25618/29539/501072/64040/170670/298423/25757/170465/310848/117243/301120/25287/64304/25413/50681/316124/94340/171142/171410/25288/171155/308579	170	rno05166	Human T-cell leukemia virus 1 infection	0.021866	127	4006	249	9168	0.0317024	0.0271597	0.51004	314436/303604/64202/25164/680050/24498/64033/302950/680006/63879/360640/25176/50658/64532/406169/361662/81646/305509/81736/171369/368153/81810/362485/305420/29591/24330/25193/309607/297176/83531/362339/24356/114090/309361/100361818/684527/24932/83532/304490/24230/25746/24988/291105/81809/304786/29144/84420/24918/288471/25336/304063/365527/116667/25625/64508/81710/50689/25326/25631/366126/685029/5…
171	rno04142	Lysosome	0.0390574	76	4359	134	9168	0.0174352	0.0146161	0.567164	302290/25227/298875/140667/25055/307429/361939/306332/360785/300757/367304/304344/171575/117106/64529/293455/116455/291969/314360/266732/302671/310864/312689/310746/83534/303631/314633/25151/367562/316033/84431/50654/296981/25524/64468/171126/360904/29663/24434/117037/54398/24375/170667/299825/300066/309969/361378/306128/60575/79248/293485/89783/282838/311404/116561/83689/29186/360658/59296/36661…	171	rno01212	Fatty acid metabolism	0.0219311	36	4006	61	9168	0.00898652	0.00665358	0.590164	24158/50671/84013/29411/308579/170465/308100/25413/83522/24157/309449/170670/83792/117243/114024/359725/54398/25541/300783/171400/84575/301120/171402/498728/94340/25287/25757/113965/50681/25014/79244/29470/361802/171155/140547/315173
172	rno00270	Cysteine and methionine metabolism	0.0399331	32	4359	51	9168	0.00734113	0.00556283	0.627451	81522/295961/24962/683630/171347/29443/312192/84350/293820/81640/58835/24250/444984/25274/24401/25721/305177/362013/298227/81718/25331/29634/25458/24533/365972/311844/25044/541589/25283/24551/81829/29739	172	rno04913	Ovarian steroidogenesis	0.0299983	34	4006	58	9168	0.00848727	0.00632635	0.586207	24954/29680/302950/64532/25073/305509/24505/24896/681337/300438/25290/313373/84420/314304/64508/25147/24506/25289/24470/25477/192272/25718/24653/79243/25644/81636/50559/29241/25449/503049/311341/24482/25447/682974
173	rno05170	Human immunodeficiency virus 1 infection	0.0418582	127	4359	234	9168	0.0291351	0.0255236	0.542735	361765/81662/29432/81664/306332/81667/360785/287942/367304/311580/65172/24223/24888/24750/24185/363855/81649/378947/24244/156767/64639/361181/54237/246097/81666/81678/25625/302671/292756/58979/24674/24680/64044/24703/25679/365527/309165/25023/79218/58918/25402/29271/300084/29431/311786/25493/300177/361696/29260/24747/29468/29513/266610/309607/24516/499400/29663/24932/29524/25309/406194/303200/567…	173	rno04144	Endocytosis	0.0371652	137	4006	274	9168	0.0341987	0.0298866	0.5	499508/297518/81824/309451/290635/192204/60443/288779/690516/81732/314906/361846/297530/60668/291553/308578/117277/117028/25022/25151/84489/404781/360725/361120/368153/362298/171136/24468/25372/25404/81810/282834/50993/108348178/29591/288669/309607/25388/289820/365191/79434/300438/79121/296380/25746/25267/171565/314641/316611/24988/685244/298500/360521/309376/313772/116561/56084/288659/140694/301…
174	rno04962	Vasopressin-regulated water reabsorption	0.043718	28	4359	44	9168	0.00642349	0.0047993	0.636364	288779/362339/58945/65209/84428/299850/81646/252902/500131/64508/24803/81655/24221/24896/25293/29489/79434/25386/308961/29564/302950/293508/362165/25289/290798/287709/360500/298767	174	rno00565	Ether lipid metabolism	0.0391045	28	4006	47	9168	0.00698952	0.00512653	0.595745	361467/362713/690388/29387/64369/246115/192259/362866/362039/301265/362792/29359/50555/114113/29354/25097/306460/24653/84050/360426/24913/25096/84114/100359680/310773/311341/289439/293490
175	rno05012	Parkinson disease	0.043718	145	4359	270	9168	0.0332645	0.0294503	0.537037	295928/288088/293130/83531/81664/680532/171082/24898/25617/365388/24888/298596/690848/365057/29445/24245/309159/83806/681418/497902/29676/681024/362344/289990/157074/83532/24244/289754/81678/363229/116484/24246/140926/307351/287069/29467/29668/64476/25679/641434/29754/311078/252934/58918/25402/307309/100911483/29673/25282/64532/117287/314906/171140/685322/29213/83619/293652/306009/245965/25309/94…	175	rno00600	Sphingolipid metabolism	0.0402627	32	4006	55	9168	0.00798802	0.00599913	0.581818	360833/308909/286896/298399/315222/361213/314438/117185/64369/300129/301118/316033/246115/81536/294673/499174/24591/64828/25524/50555/58970/366984/84431/314360/353229/308589/296188/303790/94338/114104/301543/313339
176	rno03030	DNA replication	0.043718	23	4359	35	9168	0.00527644	0.00381763	0.657143	29728/81513/246327/84490/288414/361056/85242/364974/299112/89809/362385/59294/29685/301323/288532/289758/293144/85241/116468/298098/296883/361698/298933	176	rno02010	ABC transporters	0.0402627	32	4006	55	9168	0.00798802	0.00599913	0.581818	362302/25270/299196/287112/85264/63886/313210/84356/140669/81642/155192/25560/170924/25303/25559/289797/24891/291923/79248/286970/316231/305142/140668/310836/498327/24565/170913/361439/116721/289453/24811/24646
177	rno04927	Cortisol synthesis and secretion	0.043718	41	4359	68	9168	0.00940583	0.0074171	0.602941	81662/362339/25073/83826/81666/81678/29717/114862/84420/81646/25679/24790/64532/294930/500131/64508/29716/406169/25469/682930/308776/309962/24896/305509/25031/29553/170899/56827/25262/24239/24654/300438/304947/302950/29241/293508/81636/362165/25289/79255/24298	177	rno04392	Hippo signaling pathway - multiple species	0.0425028	18	4006	28	9168	0.00449326	0.0030541	0.642857	297387/25744/294299/363140/305922/65189/308265/311437/310341/308582/257646/295062/363014/361630/316101/29431/85265/362423
178	rno04978	Mineral absorption	0.0457673	35	4359	57	9168	0.00802936	0.00621728	0.614035	171135/365549/24211/29715/312052/24213/29598/79239/29292/25650/664630/58976/84355/25390/303333/29132/304784/140447/140448/114246/24215/29599/500946/24784/24218/301010/295669/315963/24873/25552/29600/170840/84396/25319/117240	178	rno00450	Selenocompound metabolism	0.0434752	12	4006	17	9168	0.00299551	0.00185428	0.705882	81522/363285/299851/58819/361661/295443/541589/368066/297437/24962/294103/50551
												179	rno04726	Serotonergic synapse	0.0463606	65	4006	123	9168	0.0162257	0.0134162	0.528455	81664/81667/29716/24680/64532/54262/24896/257648/81678/24922/29253/25679/65180/81666/24681/25290/313373/85240/24303/114493/24239/286963/50689/25398/83790/116560/294962/114856/682930/29298/54226/25262/25187/58979/29322/64354/24693/293989/24654/25450/25031/25743/24653/317675/24703/83579/65032/24311/25023/24400/80850/50664/116590/114120/25686/29595/25553/25693/25324/59326/29277/246767/245986/311341/…
												180	rno00051	Fructose and mannose metabolism	0.0489692	22	4006	36	9168	0.00549176	0.0039267	0.611111	25058/24788/502894/25060/116463/291095/54283/114508/24189/25659/300089/24638/25741/310935/25059/24192/60416/363145/24640/361730/302915/300036
												181	rno04625	C-type lectin receptor signaling pathway	0.0496043	60	4006	113	9168	0.0149775	0.0123255	0.530973	24498/360640/50658/312937/81736/171136/114090/81678/309361/100361818/289014/25679/287362/361680/363984/689314/50689/170911/117518/680611/25124/84351/25233/25155/117551/24185/25262/309452/83805/25513/24242/81649/108348076/24674/64044/24703/25272/365355/116590/116554/311658/25622/29741/29337/29414/450223/60352/361400/29748/171378/29431/24244/288774/309165/29513/24516/361568/50663/25482/25493
												182	rno05216	Thyroid cancer	0.0496043	23	4006	38	9168	0.00574139	0.00414485	0.605263	360709/25112/619385/25271/59109/24716/116502/50689/24577/58960/304862/679869/312451/81819/161452/116590/171525/83574/25664/83502/117557/58919/299626
