# Supplementary material for: Hypertensive Pressure Mechanosensing Alone Triggers Lipid Droplet Accumulation and Transdifferentiation of Vascular Smooth Muscle Cells to Foam Cells
Source: Adv Sci (Weinh). 2023 Dec 25;11(9):2308686. doi: 10.1002/advs.202308686 (PMC10916670; doi:10.1002/advs.202308686)
Supplement: Supplementary file 3 — Supplemental Table 2 [file ADVS-11-2308686-s013.xlsx]

## Sheet: Sheet1
	DMSO				Yoda1
Description (KEGG_ID)	entry#	identified genes in KEGG	p.adjust	GeneIDs	entry#	identified genes in KEGG	p.adjust	GeneIDs
Biosynthesis of Amino Acids (rno01230)	59	55	0.000175435	50655/81522/24190/362383/24962/683630/171347/24642/170587/307759/292138/24644/60416/64524/114096/24333/25698/24189/24957/24479/293820/59085/303448/58835/25104/303563/299052/287877/299857/361755/24250/24401/25741/304429/24689/83688/25721/25612/314140/501157/24616/25331/361596/79250/287379/25044/29221/24651/500959/94173/300981/25179/24334/24959/81670	266	35	0.575912	50655/361755/81522/83688/25104/171347/24250/24479/361596/24333/24334/58835/362383/24383/24642/287877/170587/293820/25698/24189/24959/360816/24401/79250/24962/25741/29592/497840/25721/60416/64524/24616/304429/292138/300981
Regulation of Lipolysis in Adipocytes (rno04923)	64	42	0.00027126	24954/316122/81664/24506/24185/29376/84420/29516/25330/29358/64532/24913/64508/25629/24925/361676/366508/24602/24505/24896/305509/25686/25467/54286/24603/84021/29414/25360/29254/25523/24693/302950/29290/29241/293508/81636/25513/60664/25289/24929/25233/29741	152	35	0.0114798	24954/81664/302950/64532/305509/24505/24896/24925/54286/24176/316122/84420/24603/29376/64508/170911/24506/25360/25289/29254/25233/24185/25513/24693/500292/24913/81636/29741/25686/29290/29414/25523/29241/29516/25467
Glycerolipid metabolism (rno00561)	91	44	0.00173923	291450/306582/84497/361796/117554/290843/246115/64369/497978/170919/29539/296972/64040/291437/362972/50682/79223/100361138/313997/361676/25666/363261/25702/81821/140866/498741/313977/684314/252900/681211/24254/680466/502749/29254/688705/29653/316737/192270/24538/54248/309014/361730/116463/84028	205	34	0.132033	100361138/29539/363261/497978/305166/64040/65183/361796/681211/84497/313977/25666/140866/64369/116463/246115/306582/29254/311821/309014/688705/313997/170919/29653/24538/252900/24192/294324/54248/24254/498741/361730/502749/296130
Nucleotide metabolism (rno01232)	113	53	0.00575771	299976/192357/25368/289276/295088/192252/117533/24184/363129/497778/83782/24165/246272/499956/362638/316077/313560/362720/64519/362329/24183/79127/613267/303179/85496/290029/360629/25095/361462/64467/85260/191575/29261/314416/619580/24834/171566/26956/311833/29223/83585/365985/304944/361443/497811/58813/290741/85269/298410/312373/315219/289801/100360582	232	41	0.248673	299976/192252/363129/289276/298881/117533/58964/25028/365985/362720/312373/246272/85496/54410/313560/85260/292072/24834/316077/24183/497778/289801/24165/361443/311833/314004/25368/362329/171566/304944/297389/295620/314416/499956/83585/64519/619580/79127/25095/315219/301622
Cholesterol Metabolism (rno04979)	125	34	0.00731424	25055/83531/29216/25073/306825/500564/58857/83532/24230/25428/266732/363675/291437/301517/155192/294930/116565/313210/81782/100361444/83569/83529/298296/296371/60431/362850/300438/299858/114628/361686/24538/25292/286898/25081	197	28	0.0906317	25055/58857/294930/25073/83531/313210/300438/81782/361686/83532/24230/155192/266732/266770/363675/299858/54225/298296/292697/29216/60431/83576/83529/286898/362850/24538/287774/500564
Cell Cycle (rno04110)	138	91	0.0128257	84577/360908/29728/314642/316237/691318/685029/83571/292071/291105/361662/313304/312754/292206/290668/81758/313666/54237/361178/84576/313702/25578/287961/29486/305420/24672/360748/315958/500870/292263/25717/300084/310806/81809/312046/680111/295596/114851/363481/309179/84389/314856/54238/25577/494444/171102/399489/315330/304218/117281/114483/296558/54244/288671/246284/311412/59086/25631/362304/307…	202	78	0.123201	84577/29728/292263/295596/362304/292206/25164/291885/64033/292071/29486/307511/308937/680006/25577/363481/56010/361662/314642/362356/117281/25112/362485/305420/25193/297176/56011/691318/304490/54237/29685/246060/361178/291105/100360427/81809/500870/24672/311860/299147/114483/25576/25737/25578/680111/25631/685029/315330/171102/81758/25717/24577/296558/25203/494444/83571/684771/84027/311412/315958/…
Pyrimidine Metabolism (rno00240)	140	36	0.0130832	299976/288051/192252/24240/497778/83782/246272/499956/362638/316077/313560/362720/64519/79127/613267/85496/360629/65135/361462/85260/191575/29261/619580/24834/171566/81656/304944/65156/58813/290741/85269/298410/312373/315219/289801/100360582	249	27	0.333959	299976/192252/298881/58964/362720/312373/246272/85496/54410/313560/85260/24834/316077/497778/289801/314004/171566/304944/81656/65135/295620/499956/64519/619580/79127/315219/301622
Cortisol Synthesis and Secretion (rno04927)	177	41	0.043718	81662/362339/25073/83826/81666/81678/29717/114862/84420/81646/25679/24790/64532/294930/500131/64508/29716/406169/25469/682930/308776/309962/24896/305509/25031/29553/170899/56827/25262/24239/24654/300438/304947/302950/29241/293508/81636/362165/25289/79255/24298	39	50	4.60627e-06	81662/29680/29716/24790/302950/64532/406169/294930/25073/81646/305509/29553/56827/24896/362339/81678/300438/24298/83826/25679/81666/308776/304496/85240/114493/24239/84420/64508/79240/25289/170899/682930/24470/24664/25262/29717/114862/29322/24654/25031/500131/24180/362165/81636/304947/309962/29241/79255/81647/682974
Fatty Acid Elongation (rno00062)	190	19	0.0688244	84013/191576/192272/140547/170670/314304/170465/54398/26759/300783/309449/361992/680115/503049/498728/681337/50559/315851/171155	136	21	0.00401256	84013/29411/170465/681337/26759/309449/170670/314304/54398/361992/300783/192272/171400/171402/498728/113965/50559/503049/29470/171155/140547
Leukocyte Transendothelial migration (rno04670)	193	65	0.0852091	315509/501203/81664/25537/54355/81649/63836/64465/54319/306400/297357/24680/81634/25023/65131/81762/29583/304407/29513/296313/309684/295378/360820/366508/361710/50646/300519/500904/25021/25156/81822/689314/29337/24832/290485/25686/619374/296603/363577/24511/24772/363875/305679/25614/307505/25414/25622/366957/25513/83497/26955/364018/295347/311144/60664/252857/308995/81521/289759/114553/306454/304…	119	69	0.00164588	315509/81664/25156/500904/501203/24680/305679/304388/26955/81634/652929/81762/25537/24681/29583/306400/54319/296603/366957/81822/25414/689314/363925/63836/360820/170911/81521/297357/50685/308995/363875/81686/361517/65131/25738/25513/81649/307618/309684/50646/290485/54355/295347/25614/252857/25023/364018/65129/25622/307505/619374/29741/64465/29337/25686/300519/295378/24832/25021/304073/60352/59326…
Fluid Shear Stress and Atherosclerosis (rno05418)	218	80	0.157492	114509/306330/25615/299331/25692/24314/365057/363425/25366/24185/363855/81649/25216/25544/24244/116484/25625/58920/25698/140590/362827/686922/301252/309165/29487/25404/29583/83785/29513/24516/501110/362862/83619/29161/50663/289197/114846/366508/25296/113894/81822/689314/494500/24600/50658/66026/499417/79462/314322/363875/116554/29414/25272/25614/81736/309465/24771/117022/25522/24224/29302/309957/…	103	88	0.000638872	24314/24600/50658/362862/114495/58920/116484/25216/81736/289197/25404/686922/66026/309361/499417/25615/365057/501110/29583/25266/301252/494500/83619/363855/24628/313121/499688/366957/81822/689314/24421/25625/29487/81869/113894/25698/170911/24323/114856/25697/24771/117022/25296/24424/84351/25233/363875/81686/24185/83785/83805/29302/25513/24242/81649/307618/79462/29568/79558/25614/25272/310635/3640…
Lysine Degradation (rno00310)	221	35	0.187375	291450/364975/290637/308100/306764/316013/498295/500281/140547/29416/289372/313678/29539/362078/64040/689954/362831/170670/297333/303272/290831/361798/100169747/689820/310638/311968/689883/299521/365155/170898/171142/294924/296925/361688/308345	113	41	0.00144055	290831/29539/298942/365155/290637/500281/64040/65183/498295/308100/308345/364785/312299/362078/100169747/170670/364975/311968/361798/316013/288583/362831/170898/29416/116552/310638/361688/299521/113965/25014/300901/313678/294924/303272/680537/689820/306764/297333/289372/296925/140547
