# Supplementary material for: Hypertensive Pressure Mechanosensing Alone Triggers Lipid Droplet Accumulation and Transdifferentiation of Vascular Smooth Muscle Cells to Foam Cells
Source: Adv Sci (Weinh). 2023 Dec 25;11(9):2308686. doi: 10.1002/advs.202308686 (PMC10916670; doi:10.1002/advs.202308686)
Supplement: Supplementary file 4 — Supplemental Table 3 [file ADVS-11-2308686-s006.xlsx]

## Sheet: Sheet1
DMSO - GeneIDs	YODA1 -GeneIDs		Unique DMSO					Unique YODA1
50655	50655		initial_alias	converted_alias	name	description		initial_alias	converted_alias	name	description
81522	361755		24190	Aldob	Aldob	aldolase, fructose-bisphosphate B [Source:RGD Symbol;Acc:2090]		24383	Gapdh	Gapdh	glyceraldehyde-3-phosphate dehydrogenase [Source:RGD Symbol;Acc:2661]
24190	81522		683630	Mat2b	Mat2b	methionine adenosyltransferase 2B [Source:RGD Symbol;Acc:1593534]		24383	RGD1562758	Gapdh	glyceraldehyde-3-phosphate dehydrogenase [Source:RGD Symbol;Acc:2661]
362383	83688		307759	Gpt2	Gpt2	glutamic--pyruvic transaminase 2 [Source:RGD Symbol;Acc:1305462]		360816	Sdsl	Sdsl	serine dehydratase-like [Source:RGD Symbol;Acc:1309192]
24962	25104		24644	Pgk1	ENSRNOG00000058249	phosphoglycerate kinase 1 [Source:MGI Symbol;Acc:MGI:97555]		29592	Bcat1	Bcat1	branched chain amino acid transaminase 1 [Source:RGD Symbol;Acc:2195]
683630	171347		114096	Idh3a	Idh3a	isocitrate dehydrogenase (NAD(+)) 3 catalytic subunit alpha [Source:RGD Symbol;Acc:70889]
171347	24250		24957	Glul	Glul	glutamate-ammonia ligase [Source:RGD Symbol;Acc:2710]
24642	24479		59085	Asl	Asl	argininosuccinate lyase [Source:RGD Symbol;Acc:619974]
170587	361596		303448	LOC303448	AABR07013200.1	similar to glyceraldehyde-3-phosphate dehydrogenase [Source:RGD Symbol;Acc:1560826]
307759	24333		303563	Nags	Nags	N-acetylglutamate synthase [Source:RGD Symbol;Acc:1565783]
292138	24334		299052	Aldoart2	Aldoart2	aldolase 1 A retrogene 2 [Source:RGD Symbol;Acc:1359133]
24644	58835		299857	Shmt2	Shmt2	serine hydroxymethyltransferase 2 [Source:RGD Symbol;Acc:1308582]
60416	362383		24689	Prps2	Prps2	phosphoribosyl pyrophosphate synthetase 2 [Source:MGI Symbol;Acc:MGI:97776]
64524	24383		25612	Asns	Asns	asparagine synthetase (glutamine-hydrolyzing) [Source:RGD Symbol;Acc:2162]
114096	24642		314140	LOC314140	ENSRNOG00000056011	ribose-phosphate pyrophosphokinase I -like [Source:RGD Symbol;Acc:1359636]
24333	287877		501157	Rpe	Rpe	ribulose-5-phosphate-3-epimerase [Source:RGD Symbol;Acc:1564890]
25698	170587		25331	Mat1a	Mat1a	methionine adenosyltransferase 1A [Source:RGD Symbol;Acc:3050]
24189	293820		287379	Shmt1	Shmt1	serine hydroxymethyltransferase 1 [Source:RGD Symbol;Acc:1312011]
24957	25698		25044	Sds	Sds	serine dehydratase [Source:RGD Symbol;Acc:67376]
24479	24189		29221	Arg1	Arg1	arginase 1 [Source:RGD Symbol;Acc:2150]
293820	24959		24651	Pklr	Pklr	pyruvate kinase L/R [Source:RGD Symbol;Acc:3336]
59085	360816		500959	LOC500959	AC094212.1	triosephosphate isomerase [Source:NCBI gene (formerly Entrezgene);Acc:500959]
303448	24401		94173	Idh3b	Idh3b	isocitrate dehydrogenase (NAD(+)) 3 non-catalytic subunit beta [Source:RGD Symbol;Acc:621881]
58835	79250		25179	Idh3g	Idh3g	isocitrate dehydrogenase (NAD(+)) 3 non-catalytic subunit gamma [Source:RGD Symbol;Acc:2863]
25104	24962		81670	Gpt	Gpt	glutamic--pyruvic transaminase [Source:RGD Symbol;Acc:621720]
303563	25741
299052	29592
287877	497840
299857	25721
361755	60416
24250	64524
24401	24616
25741	304429
304429	292138
24689	300981
83688
25721
25612
314140
501157
24616
25331
361596
79250
287379
25044
29221
24651
500959
94173
300981
25179
24334
24959
81670
