# Supplementary material for: Hypertensive Pressure Mechanosensing Alone Triggers Lipid Droplet Accumulation and Transdifferentiation of Vascular Smooth Muscle Cells to Foam Cells
Source: Adv Sci (Weinh). 2023 Dec 25;11(9):2308686. doi: 10.1002/advs.202308686 (PMC10916670; doi:10.1002/advs.202308686)
Supplement: Supplementary file 5 — Supplemental Table 4 [file ADVS-11-2308686-s002.xlsx]

## Sheet: Sheet1
DMSO - GeneIDs	YODA1 -GeneIDs		Unique DMSO					Unique YODA1
24954	24954		initial_alias	converted_alias	name	description		initial_alias	converted_alias	name	description
316122	81664		25330	Lipe	Lipe	lipase E, hormone sensitive type [Source:RGD Symbol;Acc:3010]		24176	Adrb2	Adrb2	adrenoceptor beta 2
81664	302950		29358	Npy1r	Npy1r	neuropeptide Y receptor Y1 [Source:RGD Symbol;Acc:3198]		170911	Pik3ca	Pik3ca	phosphatidylinositol-4,5-bisphosphate 3-kinase, catalytic subunit alpha [Source:RGD Symbol;Acc:620916]
24506	64532		25629	Plin1	Plin1	perilipin 1 [Source:RGD Symbol;Acc:3351]		500292	Cidec	Cidec	cell death-inducing DFFA-like effector c [Source:RGD Symbol;Acc:1562113]
24185	305509		361676	Pnpla2	Pnpla2	patatin-like phospholipase domain containing 2 [Source:RGD Symbol;Acc:1309044]
29376	24505		366508	Pik3cd	Pik3cd	phosphatidylinositol-4,5-bisphosphate 3-kinase, catalytic subunit delta [Source:RGD Symbol;Acc:1310990]
84420	24896		24602	Nppa	Nppa	natriuretic peptide A [Source:RGD Symbol;Acc:3193]
29516	24925		84021	Irs3	Irs3	insulin receptor substrate 3 [Source:RGD Symbol;Acc:69317]
25330	54286		293508	Prkacb	Prkacb	protein kinase cAMP-activated catalytic subunit beta [Source:RGD Symbol;Acc:1310574]
29358	24176		60664	Pik3r3	Pik3r3	phosphoinositide-3-kinase regulatory subunit 3 [Source:RGD Symbol;Acc:621042]
64532	316122		24929	Ptger3	Ptger3	prostaglandin E receptor 3 [Source:RGD Symbol;Acc:3435]
24913	84420
64508	24603
25629	29376
24925	64508
361676	170911
366508	24506
24602	25360
24505	25289
24896	29254
305509	25233
25686	24185
25467	25513
54286	24693
24603	500292
84021	24913
29414	81636
25360	29741
29254	25686
25523	29290
24693	29414
302950	25523
29290	29241
29241	29516
293508	25467
81636
25513
60664
25289
24929
25233
29741
