# Supplementary material for: Hypertensive Pressure Mechanosensing Alone Triggers Lipid Droplet Accumulation and Transdifferentiation of Vascular Smooth Muscle Cells to Foam Cells
Source: Adv Sci (Weinh). 2023 Dec 25;11(9):2308686. doi: 10.1002/advs.202308686 (PMC10916670; doi:10.1002/advs.202308686)
Supplement: Supplementary file 6 — Supplemental Table 5 [file ADVS-11-2308686-s010.xlsx]

## Sheet: Sheet1
DMSO - GeneIDs	YODA1 -GeneIDs		Unique DMSO					Unique YODA1
291450	100361138		initial_alias	converted_alias	name	description		initial_alias	converted_alias	name	description
306582	29539		291450	Aldh7a1	Aldh7a1	aldehyde dehydrogenase 7 family, member A1 [Source:RGD Symbol;Acc:1308614]		305166	Gpat3	Gpat3	glycerol-3-phosphate acyltransferase 3 [Source:RGD Symbol;Acc:1565703]
84497	363261		117554	Pnliprp2	Pnliprp2	pancreatic lipase related protein 2 [Source:RGD Symbol;Acc:620793]		65183	Aldh3a2	Aldh3a2	aldehyde dehydrogenase 3 family, member A2 [Source:RGD Symbol;Acc:61866]
361796	497978		290843	Gpat4	Gpat4	glycerol-3-phosphate acyltransferase 4 [Source:RGD Symbol;Acc:1310520]		311821	Agpat2	Agpat2	1-acylglycerol-3-phosphate O-acyltransferase 2 [Source:RGD Symbol;Acc:1309229]
117554	305166		296972	Akr1b10	Akr1b10	aldo-keto reductase family 1, member B8 [Source:RGD Symbol;Acc:708475]		24192	Akr1b1	Akr1b1	aldo-keto reductase family 1 member B [Source:RGD Symbol;Acc:2092]
290843	64040		291437	Lipg	Lipg	lipase G, endothelial type [Source:RGD Symbol;Acc:1310740]		294324	Agpat3	Agpat3	1-acylglycerol-3-phosphate O-acyltransferase 3 [Source:RGD Symbol;Acc:1305787]
246115	65183		362972	Pnpla3	Pnpla3	patatin-like phospholipase domain containing 3 [Source:RGD Symbol;Acc:1595843]		296130	Gpat2	Gpat2	glycerol-3-phosphate acyltransferase 2, mitochondrial [Source:RGD Symbol;Acc:1304904]
64369	361796		50682	Lipf	Lipf	lipase F, gastric type [Source:RGD Symbol;Acc:708441]
497978	681211		79223	Gk	Gk	glycerol kinase [Source:MGI Symbol;Acc:MGI:106594]
170919	84497		361676	Pnpla2	Pnpla2	patatin-like phospholipase domain containing 2 [Source:RGD Symbol;Acc:1309044]
29539	313977		25702	Pnlip	Pnlip	pancreatic lipase [Source:RGD Symbol;Acc:3360]
296972	25666		81821	Dgkz	Dgkz	diacylglycerol kinase zeta [Source:RGD Symbol;Acc:70929]
64040	140866		684314	Glyctk	Glyctk	glycerate kinase [Source:RGD Symbol;Acc:1591498]
291437	64369		680466	Plpp5	Plpp5	phospholipid phosphatase 5 [Source:RGD Symbol;Acc:1591734]
362972	116463		316737	Lpin2	Lpin2	lipin 2 [Source:RGD Symbol;Acc:1304588]
50682	246115		192270	Plpp3	Plpp3	phospholipid phosphatase 3 [Source:RGD Symbol;Acc:620454]
79223	306582		84028	Pnliprp1	Pnliprp1	pancreatic lipase-related protein 1 [Source:RGD Symbol;Acc:620792]
100361138	29254
313997	311821
361676	309014
25666	688705
363261	313997
25702	170919
81821	29653
140866	24538
498741	252900
313977	24192
684314	294324
252900	54248
681211	24254
24254	498741
680466	361730
502749	502749
29254	296130
688705
29653
316737
192270
24538
54248
309014
361730
116463
84028
