# Supplementary material for: Hypertensive Pressure Mechanosensing Alone Triggers Lipid Droplet Accumulation and Transdifferentiation of Vascular Smooth Muscle Cells to Foam Cells
Source: Adv Sci (Weinh). 2023 Dec 25;11(9):2308686. doi: 10.1002/advs.202308686 (PMC10916670; doi:10.1002/advs.202308686)
Supplement: Supplementary file 7 — Supplemental Table 6 [file ADVS-11-2308686-s009.xlsx]

## Sheet: Sheet1
DMSO - GeneIDs	YODA1 -GeneIDs		Unique DMSO					Unique YODA1
299976	299976		initial_alias	converted_alias	name	description		initial_alias	converted_alias	name	description
192357	192252		192357	Gmpr2	Gmpr2	guanosine monophosphate reductase 2 [Source:RGD Symbol;Acc:628875]		298881	Nt5c1b	Nt5c1b	5'-nucleotidase, cytosolic IB [Source:RGD Symbol;Acc:1309705]
25368	363129		295088	Gmps	Gmps	guanine monophosphate synthase [Source:RGD Symbol;Acc:1310063]		58964	Nme6	Nme6	NME/NM23 nucleoside diphosphate kinase 6 [Source:RGD Symbol;Acc:61896]
289276	289276		24184	Ak2	Ak2	adenylate kinase 2 [Source:RGD Symbol;Acc:2077]		25028	Ampd1	Ampd1	adenosine monophosphate deaminase 1 [Source:RGD Symbol;Acc:2109]
295088	298881		83782	Nme2	Nme2	NME/NM23 nucleoside diphosphate kinase 2 [Source:RGD Symbol;Acc:619877]		54410	Enpp3	Enpp3	ectonucleotide pyrophosphatase/phosphodiesterase 3 [Source:RGD Symbol;Acc:708511]
192252	117533		362638	Cda	Cda	cytidine deaminase [Source:RGD Symbol;Acc:1311101]		292072	Aprt	Aprt	adenine phosphoribosyl transferase [Source:RGD Symbol;Acc:1307758]
117533	58964		613267	Entpd8	Entpd8	ectonucleoside triphosphate diphosphohydrolase 8 [Source:RGD Symbol;Acc:1561793]		314004	Cmpk2	Cmpk2	cytidine/uridine monophosphate kinase 2 [Source:RGD Symbol;Acc:1305881]
24184	25028		303179	Guk1	Guk1	guanylate kinase 1 [Source:RGD Symbol;Acc:1309638]		297389	Dguok	Dguok	deoxyguanosine kinase [Source:RGD Symbol;Acc:1304799]
363129	365985		290029	Pnp	Pnp	purine nucleoside phosphorylase [Source:RGD Symbol;Acc:1597189]		295620	Upp2	Upp2	uridine phosphorylase 2 [Source:RGD Symbol;Acc:1308188]
497778	362720		360629	Nt5c3b	Nt5c3b	5'-nucleotidase, cytosolic IIIB [Source:RGD Symbol;Acc:1359229]		301622	Dtymk	Dtymk	deoxythymidylate kinase [Source:RGD Symbol;Acc:1309614]
83782	312373		361462	Hddc2	Hddc2	HD domain containing 2 [Source:RGD Symbol;Acc:1307562]
24165	246272		64467	Entpd2	Npdc1	ectonucleoside triphosphate diphosphohydrolase 2 [Source:RGD Symbol;Acc:69266]
246272	85496		64467	Npdc1	Npdc1	ectonucleoside triphosphate diphosphohydrolase 2 [Source:RGD Symbol;Acc:69266]
499956	54410		191575	Nme1	Nme1	NME/NM23 nucleoside diphosphate kinase 1 [Source:RGD Symbol;Acc:70497]
362638	313560		29261	Tyms	Tyms	thymidylate synthetase [Source:RGD Symbol;Acc:3921]
316077	85260		26956	Ak3	Ak3	adenylate kinase 3 [Source:RGD Symbol;Acc:619885]
313560	292072		29223	Ak4	Ak4	adenylate kinase 4 [Source:RGD Symbol;Acc:2078]
362720	24834		497811	Xdh	Xdh	xanthine dehydrogenase [Source:RGD Symbol;Acc:62043]
64519	316077		58813	Nt5e	Nt5e	5' nucleotidase, ecto [Source:RGD Symbol;Acc:61956]
362329	24183		290741	Dctd	Dctd	dCMP deaminase [Source:RGD Symbol;Acc:1359671]
24183	497778		85269	Nme3	Nme3	NME/NM23 nucleoside diphosphate kinase 3 [Source:RGD Symbol;Acc:619879]
79127	289801		298410	Cmpk1	Cmpk1	cytidine/uridine monophosphate kinase 1 [Source:RGD Symbol;Acc:1310116]
613267	24165
303179	361443
85496	311833
290029	314004
360629	25368
25095	362329
361462	171566
64467	304944
85260	297389
191575	295620
29261	314416
314416	499956
619580	83585
24834	64519
171566	619580
26956	79127
311833	25095
29223	315219
83585	301622
365985
304944
361443
497811
58813
290741
85269
298410
312373
315219
289801
100360582
