# Supplementary material for: Hypertensive Pressure Mechanosensing Alone Triggers Lipid Droplet Accumulation and Transdifferentiation of Vascular Smooth Muscle Cells to Foam Cells
Source: Adv Sci (Weinh). 2023 Dec 25;11(9):2308686. doi: 10.1002/advs.202308686 (PMC10916670; doi:10.1002/advs.202308686)
Supplement: Supplementary file 8 — Supplemental Table 7 [file ADVS-11-2308686-s004.xlsx]

## Sheet: Sheet1
DMSO - GeneIDs	YODA1 -GeneIDs		Unique DMSO					Unique YODA1
25055	25055		initial_alias	converted_alias	name	description		initial_alias	converted_alias	name	description
83531	58857		306825	Mylip	Mylip	myosin regulatory light chain interacting protein [Source:RGD Symbol;Acc:1305761]		266770	Soat2	Soat2	sterol O-acyltransferase 2 [Source:RGD Symbol;Acc:628865]
29216	294930		25428	Cyp7a1	Cyp7a1	cytochrome P450 family 7 subfamily A member 1 [Source:RGD Symbol;Acc:2482]		54225	Apob	Apob	apolipoprotein B [Source:RGD Symbol;Acc:2129]
25073	25073		291437	Lipg	Lipg	lipase G, endothelial type [Source:RGD Symbol;Acc:1310740]		292697	Apoc2	Apoc2	apolipoprotein C2 [Source:RGD Symbol;Acc:2135]
306825	83531		301517	Cyp27a1	Cyp27a1	cytochrome P450, family 27, subfamily a, polypeptide 1 [Source:RGD Symbol;Acc:727915]		83576	Sort1	Sort1	sortilin 1 [Source:RGD Symbol;Acc:619999]
500564	313210		116565	Lrpap1	Lrpap1	LDL receptor related protein associated protein 1 [Source:RGD Symbol;Acc:620700]		287774	Apoh	Apoh	apolipoprotein H [Source:RGD Symbol;Acc:1310625]
58857	300438		100361444	Angptl8	Angptl8	angiopoietin-like 8 [Source:RGD Symbol;Acc:2320121]
83532	81782		83569	Abcb11	Abcb11	ATP binding cassette subfamily B member 11 [Source:RGD Symbol;Acc:619930]
24230	361686		296371	Pltp	Pltp	phospholipid transfer protein [Source:RGD Symbol;Acc:1306695]
25428	83532		114628	Abcg5	Abcg5	ATP binding cassette subfamily G member 5 [Source:RGD Symbol;Acc:620298]
266732	24230		25292	Apoc1	NEWGENE_2134	apolipoprotein C1 [Source:RGD Symbol;Acc:2134]
363675	155192		25081	Apoa1	Apoa1	apolipoprotein A1 [Source:RGD Symbol;Acc:2130]
291437	266732
301517	266770
155192	363675
294930	299858
116565	54225
313210	298296
81782	292697
100361444	29216
83569	60431
83529	83576
298296	83529
296371	286898
60431	362850
362850	24538
300438	287774
299858	500564
114628
361686
24538
25292
286898
25081
