# Supplementary material for: Hypertensive Pressure Mechanosensing Alone Triggers Lipid Droplet Accumulation and Transdifferentiation of Vascular Smooth Muscle Cells to Foam Cells
Source: Adv Sci (Weinh). 2023 Dec 25;11(9):2308686. doi: 10.1002/advs.202308686 (PMC10916670; doi:10.1002/advs.202308686)
Supplement: Supplementary file 9 — Supplemental Table 8 [file ADVS-11-2308686-s014.xlsx]

## Sheet: Sheet1
DMSO - GeneIDs	YODA1 -GeneIDs		Unique DMSO					Unique YODA1
84577	84577		360908	Cdc7	Cdc7	cell division cycle 7 [Source:RGD Symbol;Acc:1308351]		25164	Cdkn2b	Cdkn2b	cyclin-dependent kinase inhibitor 2B [Source:RGD Symbol;Acc:2324]
360908	29728		316237	Mad2l1bp	Mad2l1bp	MAD2L1 binding protein [Source:RGD Symbol;Acc:1309175]		291885	Mcm5	Mcm5	minichromosome maintenance complex component 5 [Source:RGD Symbol;Acc:1306616]
29728	292263		313304	Stag2	Stag2	stromal antigen 2 [Source:RGD Symbol;Acc:1562042]		362356	Cul1	Cul1	cullin 1 [Source:RGD Symbol;Acc:1308157]
314642	295596		290668	Mau2	Mau2	MAU2 sister chromatid cohesion factor [Source:RGD Symbol;Acc:1308759]		297176	Mad2l1	Mad2l1	mitotic arrest deficient 2 like 1 [Source:RGD Symbol;Acc:1310889]
316237	362304		84576	Hdac1l	Hdac1l	histone deacetylase 1-like [Source:RGD Symbol;Acc:619975]		100360427	E2f4	E2f4	E2F transcription factor 4 [Source:RGD Symbol;Acc:2322129]
691318	292206		313702	Mad2l2	Mad2l2	mitotic arrest deficient 2 like 2 [Source:RGD Symbol;Acc:1307499]		299147	Ppp2r5e	Ppp2r5e	protein phosphatase 2 regulatory subunit B', epsilon [Source:RGD Symbol;Acc:1305657]
685029	25164		300084	Rbx1	Rbx1	ring-box 1 [Source:RGD Symbol;Acc:1308453]		25737	Pcna	Pcna	proliferating cell nuclear antigen [Source:RGD Symbol;Acc:3269]
83571	291885		312046	Dbf4	Dbf4	DBF4 zinc finger [Source:RGD Symbol;Acc:1305854]		25203	Ccnb1	Ccnb1	cyclin B1 [Source:RGD Symbol;Acc:2291]
292071	64033		114851	Cdkn1a	Cdkn1a	cyclin-dependent kinase inhibitor 1A [Source:RGD Symbol;Acc:69328]		684771	Cdca5	Cdca5	cell division cycle associated 5 [Source:RGD Symbol;Acc:1560863]
291105	292071		309179	Ppp2r5b	Ppp2r5b	protein phosphatase 2, regulatory subunit B', beta [Source:RGD Symbol;Acc:727786]		300947	Tfdp2	Tfdp2	transcription factor Dp-2 [Source:RGD Symbol;Acc:1305814]
361662	29486		84389	Ccnh	Ccnh	cyclin H [Source:RGD Symbol;Acc:69419]		64515	Cdc20	Cdc20	cell division cycle 20 [Source:RGD Symbol;Acc:620477]
313304	307511		314856	Mdm2	Mdm2	MDM2 proto-oncogene [Source:RGD Symbol;Acc:1305332]		24673	Ppp2cb	Ppp2cb	protein phosphatase 2 catalytic subunit beta [Source:RGD Symbol;Acc:3381]
312754	308937		54238	Cdkn2c	Cdkn2c	cyclin-dependent kinase inhibitor 2C [Source:RGD Symbol;Acc:2325]		58919	Ccnd1	Ccnd1	cyclin D1 [Source:RGD Symbol;Acc:68384]
292206	680006		54244	Crebbp	Crebbp	CREB binding protein [Source:RGD Symbol;Acc:2401]		299626	Gadd45b	Gadd45b	growth arrest and DNA-damage-inducible, beta [Source:RGD Symbol;Acc:1309080]
290668	25577		288671	Anapc5	Anapc5	anaphase-promoting complex subunit 5 [Source:RGD Symbol;Acc:1306125]
81758	363481		59086	Tgfb1	Tgfb1	transforming growth factor, beta 1 [Source:RGD Symbol;Acc:69051]
313666	56010		287101	Pkmyt1	Pkmyt1	protein kinase, membrane associated tyrosine/threonine 1 [Source:RGD Symbol;Acc:1305434]
54237	361662		25515	Plk1	Plk1	polo-like kinase 1 [Source:RGD Symbol;Acc:3352]
361178	314642		300121	Smc1b	Smc1b	structural maintenance of chromosomes 1B [Source:RGD Symbol;Acc:1308791]
84576	362356		63996	Smc1a	Smc1a	structural maintenance of chromosomes 1A [Source:RGD Symbol;Acc:61991]
313702	117281		29357	Smad2	Smad2	SMAD family member 2 [Source:RGD Symbol;Acc:3031]
25578	25112		288532	Mcm7	Mcm7	minichromosome maintenance complex component 7 [Source:RGD Symbol;Acc:1303018]
287961	362485		29753	Ywhae	Ywhae	tyrosine 3-monooxygenase/tryptophan 5-monooxygenase activation protein, epsilon [Source:RGD Symbol;Acc:62000]
29486	305420		301701	Ndc80	Ndc80	NDC80 kinetochore complex component [Source:MGI Symbol;Acc:MGI:1914302]
305420	25193		313138	Orc3	Orc3	origin recognition complex, subunit 3 [Source:RGD Symbol;Acc:1308457]
24672	297176		291927	Orc6	Orc6	origin recognition complex, subunit 6 [Source:RGD Symbol;Acc:1311437]
360748	56011		297893	Hdac1	Hdac1	histone deacetylase 1 [Source:RGD Symbol;Acc:1309799]
315958	691318
500870	304490
292263	54237
25717	29685
300084	246060
310806	361178
81809	291105
312046	100360427
680111	81809
295596	500870
114851	24672
363481	311860
309179	299147
84389	114483
314856	25576
54238	25737
25577	25578
494444	680111
171102	25631
399489	685029
315330	315330
304218	171102
117281	81758
114483	25717
296558	24577
54244	296558
288671	25203
246284	494444
311412	83571
59086	684771
25631	84027
362304	311412
307511	315958
680006	310806
287101	399489
25112	246284
360643	360643
29685	361389
304490	313666
56011	300947
24577	304218
25193	287961
25515	360748
300121	64515
63996	312754
29357	25729
56010	24673
288532	58919
362485	114212
84027	366381
311860	299626
64033
29753
114212
301701
313138
361389
25576
308937
291927
25729
366381
246060
297893
