# Supplementary material for: Hypertensive Pressure Mechanosensing Alone Triggers Lipid Droplet Accumulation and Transdifferentiation of Vascular Smooth Muscle Cells to Foam Cells
Source: Adv Sci (Weinh). 2023 Dec 25;11(9):2308686. doi: 10.1002/advs.202308686 (PMC10916670; doi:10.1002/advs.202308686)
Supplement: Supplementary file 10 — Supplemental Table 9 [file ADVS-11-2308686-s011.xlsx]

## Sheet: Sheet1
DMSO - GeneIDs	YODA1 -GeneIDs		Unique DMSO					Unique YODA1
299976	299976		initial_alias	converted_alias	name	description		initial_alias	converted_alias	name	description
288051	192252		288051	Umps	Umps	uridine monophosphate synthetase [Source:RGD Symbol;Acc:1311908]		298881	Nt5c1b	Nt5c1b	5'-nucleotidase, cytosolic IB [Source:RGD Symbol;Acc:1309705]
192252	298881		24240	Cad	Cad	carbamoyl-phosphate synthetase 2, aspartate transcarbamylase, and dihydroorotase [Source:RGD Symbol;Acc:1588606]		58964	Nme6	Nme6	NME/NM23 nucleoside diphosphate kinase 6 [Source:RGD Symbol;Acc:61896]
24240	58964		83782	Nme2	Nme2	NME/NM23 nucleoside diphosphate kinase 2 [Source:RGD Symbol;Acc:619877]		54410	Enpp3	Enpp3	ectonucleotide pyrophosphatase/phosphodiesterase 3 [Source:RGD Symbol;Acc:708511]
497778	362720		362638	Cda	Cda	cytidine deaminase [Source:RGD Symbol;Acc:1311101]		314004	Cmpk2	Cmpk2	cytidine/uridine monophosphate kinase 2 [Source:RGD Symbol;Acc:1305881]
83782	312373		613267	Entpd8	Entpd8	ectonucleoside triphosphate diphosphohydrolase 8 [Source:RGD Symbol;Acc:1561793]		295620	Upp2	Upp2	uridine phosphorylase 2 [Source:RGD Symbol;Acc:1308188]
246272	246272		360629	Nt5c3b	Nt5c3b	5'-nucleotidase, cytosolic IIIB [Source:RGD Symbol;Acc:1359229]		301622	Dtymk	Dtymk	deoxythymidylate kinase [Source:RGD Symbol;Acc:1309614]
499956	85496		361462	Hddc2	Hddc2	HD domain containing 2 [Source:RGD Symbol;Acc:1307562]
362638	54410		191575	Nme1	Nme1	NME/NM23 nucleoside diphosphate kinase 1 [Source:RGD Symbol;Acc:70497]
316077	313560		29261	Tyms	Tyms	thymidylate synthetase [Source:RGD Symbol;Acc:3921]
313560	85260		65156	Dhodh	Dhodh	dihydroorotate dehydrogenase (quinone) [Source:RGD Symbol;Acc:68352]
362720	24834		58813	Nt5e	Nt5e	5' nucleotidase, ecto [Source:RGD Symbol;Acc:61956]
64519	316077		290741	Dctd	Dctd	dCMP deaminase [Source:RGD Symbol;Acc:1359671]
79127	497778		85269	Nme3	Nme3	NME/NM23 nucleoside diphosphate kinase 3 [Source:RGD Symbol;Acc:619879]
613267	289801		298410	Cmpk1	Cmpk1	cytidine/uridine monophosphate kinase 1 [Source:RGD Symbol;Acc:1310116]
85496	314004		100360582	Nt5c	Nt5c	5', 3'-nucleotidase, cytosolic [Source:RGD Symbol;Acc:2321875]
360629	171566
65135	304944
361462	81656
85260	65135
191575	295620
29261	499956
619580	64519
24834	619580
171566	79127
81656	315219
304944	301622
65156
58813
290741
85269
298410
312373
315219
289801
100360582
