# Supplementary material for: Hypertensive Pressure Mechanosensing Alone Triggers Lipid Droplet Accumulation and Transdifferentiation of Vascular Smooth Muscle Cells to Foam Cells
Source: Adv Sci (Weinh). 2023 Dec 25;11(9):2308686. doi: 10.1002/advs.202308686 (PMC10916670; doi:10.1002/advs.202308686)
Supplement: Supplementary file 11 — Supplemental Table 10 [file ADVS-11-2308686-s007.xlsx]

## Sheet: Sheet1
DMSO - GeneIDs	YODA1 -GeneIDs		Unique DMSO					Unique YODA1
81662	81662		initial_alias	converted_alias	name	description		initial_alias	converted_alias	name	description
362339	29680		25469	Kcna4	Kcna4	potassium voltage-gated channel subfamily A member 4 [Source:RGD Symbol;Acc:2952]		29680	Cyp11a1	Cyp11a1	cytochrome P450, family 11, subfamily a, polypeptide 1 [Source:RGD Symbol;Acc:69325]
25073	29716		293508	Prkacb	Prkacb	protein kinase cAMP-activated catalytic subunit beta [Source:RGD Symbol;Acc:1310574]		304496	Orai1	Orai1	ORAI calcium release-activated calcium modulator 1 [Source:RGD Symbol;Acc:1311873]
83826	24790							85240	Plcb2	Plcb2	phospholipase C, beta 2 [Source:RGD Symbol;Acc:621004]
81666	302950							114493	Cacna1f	Cacna1f	calcium voltage-gated channel subunit alpha1 F [Source:RGD Symbol;Acc:621535]
81678	64532							79240	Nr4a1	Nr4a1	nuclear receptor subfamily 4, group A, member 1 [Source:RGD Symbol;Acc:620029]
29717	406169							24470	Hsd3b5	Hsd3b5	hydroxy-delta-5-steroid dehydrogenase, 3 beta- and steroid delta-isomerase 5 [Source:RGD Symbol;Acc:2838]
114862	294930							24664	Pomc	Pomc	proopiomelanocortin [Source:RGD Symbol;Acc:3366]
84420	25073							29322	Plcb3	Plcb3	phospholipase C beta 3 [Source:RGD Symbol;Acc:61993]
81646	81646							24180	Agtr1a	Agtr1a	angiotensin II receptor, type 1a [Source:RGD Symbol;Acc:2070]
25679	305509							81647	Atf2	Atf2	activating transcription factor 2 [Source:RGD Symbol;Acc:621862]
24790	29553							682974	Hsd3b3	Hsd3b3	hydroxy-delta-5-steroid dehydrogenase, 3 beta- and steroid delta-isomerase 3 [Source:RGD Symbol;Acc:1592771]
64532	56827
294930	24896
500131	362339
64508	81678
29716	300438
406169	24298
25469	83826
682930	25679
308776	81666
309962	308776
24896	304496
305509	85240
25031	114493
29553	24239
170899	84420
56827	64508
25262	79240
24239	25289
24654	170899
300438	682930
304947	24470
302950	24664
29241	25262
293508	29717
81636	114862
362165	29322
25289	24654
79255	25031
24298	500131
	24180
	362165
	81636
	304947
	309962
	29241
	79255
	81647
	682974
