# Supplementary material for: Hypertensive Pressure Mechanosensing Alone Triggers Lipid Droplet Accumulation and Transdifferentiation of Vascular Smooth Muscle Cells to Foam Cells
Source: Adv Sci (Weinh). 2023 Dec 25;11(9):2308686. doi: 10.1002/advs.202308686 (PMC10916670; doi:10.1002/advs.202308686)
Supplement: Supplementary file 12 — Supplemental Table 11 [file ADVS-11-2308686-s015.xlsx]

## Sheet: Sheet1
DMSO - GeneIDs	YODA1 -GeneIDs		Unique DMSO					Unique YODA1
84013	84013		initial_alias	converted_alias	name	description		initial_alias	converted_alias	name	description
191576	29411		191576	Tecr	Tecr	trans-2,3-enoyl-CoA reductase [Source:RGD Symbol;Acc:620376]		29411	Ppt1	Ppt1	palmitoyl-protein thioesterase 1 [Source:RGD Symbol;Acc:61994]
192272	170465		680115	Hacd1	Hacd1	3-hydroxyacyl-CoA dehydratase 1 [Source:RGD Symbol;Acc:1595507]		171400	Elovl5	Elovl5	ELOVL fatty acid elongase 5 [Source:RGD Symbol;Acc:620583]
140547	681337		315851	Elovl4	Elovl4	ELOVL fatty acid elongase 4 [Source:RGD Symbol;Acc:1305630]		171402	Elovl6	Elovl6	ELOVL fatty acid elongase 6 [Source:RGD Symbol;Acc:620585]
170670	26759							113965	Hadh	Hadh	hydroxyacyl-CoA dehydrogenase [Source:RGD Symbol;Acc:69321]
314304	309449							29470	Mecr	Mecr	mitochondrial trans-2-enoyl-CoA reductase [Source:RGD Symbol;Acc:3208]
170465	170670
54398	314304
26759	54398
300783	361992
309449	300783
361992	192272
680115	171400
503049	171402
498728	498728
681337	113965
50559	50559
315851	503049
171155	29470
	171155
	140547
