# Supplementary material for: Hypertensive Pressure Mechanosensing Alone Triggers Lipid Droplet Accumulation and Transdifferentiation of Vascular Smooth Muscle Cells to Foam Cells
Source: Adv Sci (Weinh). 2023 Dec 25;11(9):2308686. doi: 10.1002/advs.202308686 (PMC10916670; doi:10.1002/advs.202308686)
Supplement: Supplementary file 13 — Supplemental Table 12 [file ADVS-11-2308686-s001.xlsx]

## Sheet: Sheet1
DMSO - GeneIDs	YODA1 -GeneIDs		Unique DMSO					Unique YODA1
315509	315509		initial_alias	converted_alias	name	description		initial_alias	converted_alias	name	description
501203	81664		366508	Pik3cd	Pik3cd	phosphatidylinositol-4,5-bisphosphate 3-kinase, catalytic subunit delta [Source:RGD Symbol;Acc:1310990]		652929	None	None	None
81664	25156		363577	Itk	Itk	IL2-inducible T-cell kinase [Source:RGD Symbol;Acc:1311618]		24681	Prkcg	Prkcg	protein kinase C, gamma [Source:RGD Symbol;Acc:3397]
25537	500904		24772	Cxcl12	Cxcl12	C-X-C motif chemokine ligand 12 [Source:RGD Symbol;Acc:3651]		363925	Myl2	Myl2	myosin light chain 2 [Source:RGD Symbol;Acc:1564245]
54355	501203		83497	Marveld2	Marveld2	occludin [Source:RGD Symbol;Acc:620089]		170911	Pik3ca	Pik3ca	phosphatidylinositol-4,5-bisphosphate 3-kinase, catalytic subunit alpha [Source:RGD Symbol;Acc:620916]
81649	24680		83497	Ocln	Marveld2	occludin [Source:RGD Symbol;Acc:620089]		50685	None	None	None
63836	305679		311144	Itga4	Itga4	integrin subunit alpha 4 [Source:RGD Symbol;Acc:1593249]		81686	Mmp2	Mmp2	matrix metallopeptidase 2 [Source:RGD Symbol;Acc:621316]
64465	304388		60664	Pik3r3	Pik3r3	phosphoinositide-3-kinase regulatory subunit 3 [Source:RGD Symbol;Acc:621042]		25738	Plcg1	Plcg1	phospholipase C, gamma 1 [Source:RGD Symbol;Acc:3347]
54319	26955		289759	Myl7	Myl7	myosin light chain 7 [Source:RGD Symbol;Acc:1308262]		307618	Cdh5	Cdh5	cadherin 5 [Source:RGD Symbol;Acc:1307370]
306400	81634		114553	Ncf1	Ncf1	neutrophil cytosolic factor 1 [Source:RGD Symbol;Acc:61307]		65129	Cldn1	Cldn1	claudin 1 [Source:RGD Symbol;Acc:68422]
297357	652929							304073	Cldn14	Cldn14	claudin 14 [Source:RGD Symbol;Acc:1309165]
24680	81762							59326	Rapgef3	Rapgef3	Rap guanine nucleotide exchange factor 3 [Source:RGD Symbol;Acc:621869]
81634	25537							65130	Cldn3	Cldn3	claudin 3 [Source:RGD Symbol;Acc:68425]
25023	24681							81687	Mmp9	Mmp9	matrix metallopeptidase 9 [Source:RGD Symbol;Acc:621320]
65131	29583
81762	306400
29583	54319
304407	296603
29513	366957
296313	81822
309684	25414
295378	689314
360820	363925
366508	63836
361710	360820
50646	170911
300519	81521
500904	297357
25021	50685
25156	308995
81822	363875
689314	81686
29337	361517
24832	65131
290485	25738
25686	25513
619374	81649
296603	307618
363577	309684
24511	50646
24772	290485
363875	54355
305679	295347
25614	25614
307505	252857
25414	25023
25622	364018
366957	65129
25513	25622
83497	307505
26955	619374
364018	29741
295347	64465
311144	29337
60664	25686
252857	300519
308995	295378
81521	24832
289759	25021
114553	304073
306454	60352
304388	59326
361517	24511
60352	296313
29741	304407
	361710
	29513
	65130
	81687
