# Supplementary material for: Hypertensive Pressure Mechanosensing Alone Triggers Lipid Droplet Accumulation and Transdifferentiation of Vascular Smooth Muscle Cells to Foam Cells
Source: Adv Sci (Weinh). 2023 Dec 25;11(9):2308686. doi: 10.1002/advs.202308686 (PMC10916670; doi:10.1002/advs.202308686)
Supplement: Supplementary file 14 — Supplemental Table 13 [file ADVS-11-2308686-s005.xlsx]

## Sheet: Sheet1
DMSO - GeneIDs	YODA1 -GeneIDs		Unique DMSO					Unique YODA1
114509	24314		initial_alias	converted_alias	name	description		initial_alias	converted_alias	name	description
306330	24600		306330	Klf2	Klf2	Kruppel-like factor 2 [Source:RGD Symbol;Acc:1359220]		309361	Chuk	Chuk	component of inhibitor of nuclear factor kappa B kinase complex [Source:RGD Symbol;Acc:1306661]
25615	50658		25692	Plat	Plat	plasminogen activator, tissue type [Source:RGD Symbol;Acc:3342]		25266	Pdgfa	Pdgfa	platelet derived growth factor subunit A [Source:RGD Symbol;Acc:3282]
299331	362862		363425	Cav2	Cav2	caveolin 2 [Source:RGD Symbol;Acc:620348]		313121	Map3k7	Map3k7	mitogen activated protein kinase kinase kinase 7 [Source:RGD Symbol;Acc:1309438]
25692	114495		25544	Sele	Sele	selectin E [Source:RGD Symbol;Acc:3654]		499688	Gstm2	Gstm6l	glutathione S-transferase, mu 6-like [Source:RGD Symbol;Acc:1311731]
24314	58920		114846	Gsto1	Gsto1	glutathione S-transferase omega 1 [Source:RGD Symbol;Acc:70952]		24421	Gsta1	Gsta1	glutathione S-transferase alpha 1 [Source:RGD Symbol;Acc:2753]
365057	116484		366508	Pik3cd	Pik3cd	phosphatidylinositol-4,5-bisphosphate 3-kinase, catalytic subunit delta [Source:RGD Symbol;Acc:1310990]		81869	Gstm7	Gstm2	glutathione S-transferase mu 2 [Source:RGD Symbol;Acc:2756]
363425	25216		314322	Fos	Fos	Fos proto-oncogene, AP-1 transcription factor subunit [Source:RGD Symbol;Acc:2626]		170911	Pik3ca	Pik3ca	phosphatidylinositol-4,5-bisphosphate 3-kinase, catalytic subunit alpha [Source:RGD Symbol;Acc:620916]
25366	81736		309465	Gsto2	Gsto2	glutathione S-transferase omega 2 [Source:RGD Symbol;Acc:1310764]		24323	Edn1	Edn1	endothelin 1 [Source:RGD Symbol;Acc:2532]
24185	289197		691455	Calml4	Calml4	calmodulin-like 4 [Source:RGD Symbol;Acc:1583918]		114856	Dusp1	Dusp1	dual specificity phosphatase 1
363855	25404		60664	Pik3r3	Pik3r3	phosphoinositide-3-kinase regulatory subunit 3 [Source:RGD Symbol;Acc:621042]		25697	Ctsl	Ctsl	cathepsin L [Source:RGD Symbol;Acc:2448]
81649	686922		114553	Ncf1	Ncf1	neutrophil cytosolic factor 1 [Source:RGD Symbol;Acc:61307]		24424	Gstm2	Gstm6l	glutathione S-transferase, mu 6-like [Source:RGD Symbol;Acc:1311731]
25216	66026		64352	Gstm5	Gstm3	glutathione S-transferase, mu 5 [Source:RGD Symbol;Acc:61964]		81686	Mmp2	Mmp2	matrix metallopeptidase 2 [Source:RGD Symbol;Acc:621316]
25544	309361		100313996	Mir10a	Mir10a	microRNA 10a [Source:RGD Symbol;Acc:2325601]		24242	Calm1	Calm1	calmodulin 1 [Source:RGD Symbol;Acc:2257]
24244	499417							307618	Cdh5	Cdh5	cadherin 5 [Source:RGD Symbol;Acc:1307370]
116484	25615							79558	Acvr1	Acvr1	activin A receptor type 1 [Source:RGD Symbol;Acc:620200]
25625	365057							310635	Arhgef2	Arhgef2	Rho/Rac guanine nucleotide exchange factor 2 [Source:RGD Symbol;Acc:1304659]
58920	501110							171341	Mgst1	Mgst1	microsomal glutathione S-transferase 1 [Source:RGD Symbol;Acc:70927]
25698	29583
140590	25266
362827	301252
686922	494500
301252	83619
309165	363855
29487	24628
25404	313121
29583	499688
83785	366957
29513	81822
24516	689314
501110	24421
362862	25625
83619	29487
29161	81869
50663	113894
289197	25698
114846	170911
366508	24323
25296	114856
113894	25697
81822	24771
689314	117022
494500	25296
24600	24424
50658	84351
66026	25233
499417	363875
79462	81686
314322	24185
363875	83785
116554	83805
29414	29302
25272	25513
25614	24242
81736	81649
309465	307618
24771	79462
117022	29568
25522	79558
24224	25614
29302	25272
309957	310635
83805	364018
84351	116554
29568	309957
114495	171341
366957	24224
691455	29741
25513	25366
25663	29414
364018	81507
60664	140590
24628	60352
81507	25522
114553	362827
25233	114593
64352	25663
100313996	114509
60352	299331
29741	24244
	309165
	29513
	29161
	81687
	24516
	29263
	300850
	50663
