# Supplementary material for: Hypertensive Pressure Mechanosensing Alone Triggers Lipid Droplet Accumulation and Transdifferentiation of Vascular Smooth Muscle Cells to Foam Cells
Source: Adv Sci (Weinh). 2023 Dec 25;11(9):2308686. doi: 10.1002/advs.202308686 (PMC10916670; doi:10.1002/advs.202308686)
Supplement: Supplementary file 15 — Supplemental Table 14 [file ADVS-11-2308686-s012.xlsx]

## Sheet: Sheet1
DMSO - GeneIDs	YODA1 -GeneIDs		Unique DMSO					Unique YODA1
291450	290831		initial_alias	converted_alias	name	description		initial_alias	converted_alias	name	description
364975	29539		291450	Aldh7a1	Aldh7a1	aldehyde dehydrogenase 7 family, member A1 [Source:RGD Symbol;Acc:1308614]		298942	Dld	Dld	dihydrolipoamide dehydrogenase [Source:RGD Symbol;Acc:735073]
290637	298942		689954	Setd7	Setd7	SET domain containing 7, histone lysine methyltransferase [Source:RGD Symbol;Acc:1586346]		65183	Aldh3a2	Aldh3a2	aldehyde dehydrogenase 3 family, member A2 [Source:RGD Symbol;Acc:61866]
308100	365155		689883	Setdb1	Setdb1	SET domain bifurcated histone lysine methyltransferase 1 [Source:RGD Symbol;Acc:1308370]		364785	Suv39h2	Suv39h2	suppressor of variegation 3-9 homolog 2 [Source:RGD Symbol;Acc:1306969]
306764	290637		171142	Ehhadh	Ehhadh	enoyl-CoA hydratase and 3-hydroxyacyl CoA dehydrogenase [Source:RGD Symbol;Acc:621441]		312299	Ezh2	Ezh2	enhancer of zeste 2 polycomb repressive complex 2 subunit [Source:RGD Symbol;Acc:1595860]
316013	500281							288583	Plod3	Plod3	procollagen-lysine, 2-oxoglutarate 5-dioxygenase 3 [Source:RGD Symbol;Acc:631339]
498295	64040							116552	Plod1	Plod1	procollagen-lysine, 2-oxoglutarate 5-dioxygenase 1 [Source:RGD Symbol;Acc:621382]
500281	65183							113965	Hadh	Hadh	hydroxyacyl-CoA dehydrogenase [Source:RGD Symbol;Acc:69321]
140547	498295							25014	Acat1	Acat1	acetyl-CoA acetyltransferase 1 [Source:RGD Symbol;Acc:2016]
29416	308100							300901	Plod2	Plod2	procollagen lysine, 2-oxoglutarate 5-dioxygenase 2 [Source:RGD Symbol;Acc:3353]
289372	308345							680537	Nsd2	Nsd2	nuclear receptor binding SET domain protein 2 [Source:RGD Symbol;Acc:1307955]
313678	364785
29539	312299
362078	362078
64040	100169747
689954	170670
362831	364975
170670	311968
297333	361798
303272	316013
290831	288583
361798	362831
100169747	170898
689820	29416
310638	116552
311968	310638
689883	361688
299521	299521
365155	113965
170898	25014
171142	300901
294924	313678
296925	294924
361688	303272
308345	680537
	689820
	306764
	297333
	289372
	296925
	140547
